# Supplementary material for: Age-related lncRNA alterations of SDHAP2_miR-17-5p/miR-20b-5p_RAB11FIP1 ceRNA network in donor-derived human limbal epithelial cells
Source: Front Cell Dev Biol. 2026 Mar 30;14:1747752. doi: 10.3389/fcell.2026.1747752 (PMC13071006; doi:10.3389/fcell.2026.1747752)
Supplement: Supplementary file 1 [file Table2.xlsx]

## Sheet: Sheet1
lncRNA	miRNA	mRNA	type2
LINC00479	hsa-miR-107	ABL2	lncRNA_miRNA_mRNA
SDHAP2	hsa-miR-107	ABL2	lncRNA_miRNA_mRNA
CMAHP	hsa-miR-107	ABL2	lncRNA_miRNA_mRNA
UCA1	hsa-miR-107	ABL2	lncRNA_miRNA_mRNA
LINC00479	hsa-miR-107	ACTR2	lncRNA_miRNA_mRNA
SDHAP2	hsa-miR-107	ACTR2	lncRNA_miRNA_mRNA
CMAHP	hsa-miR-107	ACTR2	lncRNA_miRNA_mRNA
UCA1	hsa-miR-107	ACTR2	lncRNA_miRNA_mRNA
LINC00479	hsa-miR-107	AGO1	lncRNA_miRNA_mRNA
SDHAP2	hsa-miR-107	AGO1	lncRNA_miRNA_mRNA
CMAHP	hsa-miR-107	AGO1	lncRNA_miRNA_mRNA
UCA1	hsa-miR-107	AGO1	lncRNA_miRNA_mRNA
LINC00479	hsa-miR-107	AMOT	lncRNA_miRNA_mRNA
SDHAP2	hsa-miR-107	AMOT	lncRNA_miRNA_mRNA
CMAHP	hsa-miR-107	AMOT	lncRNA_miRNA_mRNA
UCA1	hsa-miR-107	AMOT	lncRNA_miRNA_mRNA
LINC00479	hsa-miR-107	ARIH1	lncRNA_miRNA_mRNA
SDHAP2	hsa-miR-107	ARIH1	lncRNA_miRNA_mRNA
CMAHP	hsa-miR-107	ARIH1	lncRNA_miRNA_mRNA
UCA1	hsa-miR-107	ARIH1	lncRNA_miRNA_mRNA
LINC00479	hsa-miR-107	ASH1L	lncRNA_miRNA_mRNA
SDHAP2	hsa-miR-107	ASH1L	lncRNA_miRNA_mRNA
CMAHP	hsa-miR-107	ASH1L	lncRNA_miRNA_mRNA
UCA1	hsa-miR-107	ASH1L	lncRNA_miRNA_mRNA
LINC00479	hsa-miR-107	ATP13A3	lncRNA_miRNA_mRNA
SDHAP2	hsa-miR-107	ATP13A3	lncRNA_miRNA_mRNA
CMAHP	hsa-miR-107	ATP13A3	lncRNA_miRNA_mRNA
UCA1	hsa-miR-107	ATP13A3	lncRNA_miRNA_mRNA
LINC00479	hsa-miR-107	AXIN2	lncRNA_miRNA_mRNA
SDHAP2	hsa-miR-107	AXIN2	lncRNA_miRNA_mRNA
CMAHP	hsa-miR-107	AXIN2	lncRNA_miRNA_mRNA
UCA1	hsa-miR-107	AXIN2	lncRNA_miRNA_mRNA
LINC00479	hsa-miR-107	BAZ2A	lncRNA_miRNA_mRNA
SDHAP2	hsa-miR-107	BAZ2A	lncRNA_miRNA_mRNA
CMAHP	hsa-miR-107	BAZ2A	lncRNA_miRNA_mRNA
UCA1	hsa-miR-107	BAZ2A	lncRNA_miRNA_mRNA
LINC00479	hsa-miR-107	BTLA	lncRNA_miRNA_mRNA
SDHAP2	hsa-miR-107	BTLA	lncRNA_miRNA_mRNA
CMAHP	hsa-miR-107	BTLA	lncRNA_miRNA_mRNA
UCA1	hsa-miR-107	BTLA	lncRNA_miRNA_mRNA
LINC00479	hsa-miR-107	CAB39	lncRNA_miRNA_mRNA
SDHAP2	hsa-miR-107	CAB39	lncRNA_miRNA_mRNA
CMAHP	hsa-miR-107	CAB39	lncRNA_miRNA_mRNA
UCA1	hsa-miR-107	CAB39	lncRNA_miRNA_mRNA
LINC00479	hsa-miR-107	CALU	lncRNA_miRNA_mRNA
SDHAP2	hsa-miR-107	CALU	lncRNA_miRNA_mRNA
CMAHP	hsa-miR-107	CALU	lncRNA_miRNA_mRNA
UCA1	hsa-miR-107	CALU	lncRNA_miRNA_mRNA
LINC00479	hsa-miR-107	CAPZA2	lncRNA_miRNA_mRNA
SDHAP2	hsa-miR-107	CAPZA2	lncRNA_miRNA_mRNA
CMAHP	hsa-miR-107	CAPZA2	lncRNA_miRNA_mRNA
UCA1	hsa-miR-107	CAPZA2	lncRNA_miRNA_mRNA
LINC00479	hsa-miR-107	CDADC1	lncRNA_miRNA_mRNA
SDHAP2	hsa-miR-107	CDADC1	lncRNA_miRNA_mRNA
CMAHP	hsa-miR-107	CDADC1	lncRNA_miRNA_mRNA
UCA1	hsa-miR-107	CDADC1	lncRNA_miRNA_mRNA
LINC00479	hsa-miR-107	CDK6	lncRNA_miRNA_mRNA
SDHAP2	hsa-miR-107	CDK6	lncRNA_miRNA_mRNA
CMAHP	hsa-miR-107	CDK6	lncRNA_miRNA_mRNA
UCA1	hsa-miR-107	CDK6	lncRNA_miRNA_mRNA
LINC00479	hsa-miR-107	CDK8	lncRNA_miRNA_mRNA
SDHAP2	hsa-miR-107	CDK8	lncRNA_miRNA_mRNA
CMAHP	hsa-miR-107	CDK8	lncRNA_miRNA_mRNA
UCA1	hsa-miR-107	CDK8	lncRNA_miRNA_mRNA
LINC00479	hsa-miR-107	CLIP1	lncRNA_miRNA_mRNA
SDHAP2	hsa-miR-107	CLIP1	lncRNA_miRNA_mRNA
CMAHP	hsa-miR-107	CLIP1	lncRNA_miRNA_mRNA
UCA1	hsa-miR-107	CLIP1	lncRNA_miRNA_mRNA
LINC00479	hsa-miR-107	CNNM2	lncRNA_miRNA_mRNA
SDHAP2	hsa-miR-107	CNNM2	lncRNA_miRNA_mRNA
CMAHP	hsa-miR-107	CNNM2	lncRNA_miRNA_mRNA
UCA1	hsa-miR-107	CNNM2	lncRNA_miRNA_mRNA
LINC00479	hsa-miR-107	CPEB3	lncRNA_miRNA_mRNA
SDHAP2	hsa-miR-107	CPEB3	lncRNA_miRNA_mRNA
CMAHP	hsa-miR-107	CPEB3	lncRNA_miRNA_mRNA
UCA1	hsa-miR-107	CPEB3	lncRNA_miRNA_mRNA
LINC00479	hsa-miR-107	CSNK1G2	lncRNA_miRNA_mRNA
SDHAP2	hsa-miR-107	CSNK1G2	lncRNA_miRNA_mRNA
CMAHP	hsa-miR-107	CSNK1G2	lncRNA_miRNA_mRNA
UCA1	hsa-miR-107	CSNK1G2	lncRNA_miRNA_mRNA
LINC00479	hsa-miR-107	DHX33	lncRNA_miRNA_mRNA
SDHAP2	hsa-miR-107	DHX33	lncRNA_miRNA_mRNA
CMAHP	hsa-miR-107	DHX33	lncRNA_miRNA_mRNA
UCA1	hsa-miR-107	DHX33	lncRNA_miRNA_mRNA
LINC00479	hsa-miR-107	DICER1	lncRNA_miRNA_mRNA
SDHAP2	hsa-miR-107	DICER1	lncRNA_miRNA_mRNA
CMAHP	hsa-miR-107	DICER1	lncRNA_miRNA_mRNA
UCA1	hsa-miR-107	DICER1	lncRNA_miRNA_mRNA
LINC00479	hsa-miR-107	ELK4	lncRNA_miRNA_mRNA
SDHAP2	hsa-miR-107	ELK4	lncRNA_miRNA_mRNA
CMAHP	hsa-miR-107	ELK4	lncRNA_miRNA_mRNA
UCA1	hsa-miR-107	ELK4	lncRNA_miRNA_mRNA
LINC00479	hsa-miR-107	FAM103A1	lncRNA_miRNA_mRNA
SDHAP2	hsa-miR-107	FAM103A1	lncRNA_miRNA_mRNA
CMAHP	hsa-miR-107	FAM103A1	lncRNA_miRNA_mRNA
UCA1	hsa-miR-107	FAM103A1	lncRNA_miRNA_mRNA
LINC00479	hsa-miR-107	FBXW7	lncRNA_miRNA_mRNA
SDHAP2	hsa-miR-107	FBXW7	lncRNA_miRNA_mRNA
CMAHP	hsa-miR-107	FBXW7	lncRNA_miRNA_mRNA
UCA1	hsa-miR-107	FBXW7	lncRNA_miRNA_mRNA
LINC00479	hsa-miR-107	FGF2	lncRNA_miRNA_mRNA
SDHAP2	hsa-miR-107	FGF2	lncRNA_miRNA_mRNA
CMAHP	hsa-miR-107	FGF2	lncRNA_miRNA_mRNA
UCA1	hsa-miR-107	FGF2	lncRNA_miRNA_mRNA
LINC00479	hsa-miR-107	FGFRL1	lncRNA_miRNA_mRNA
SDHAP2	hsa-miR-107	FGFRL1	lncRNA_miRNA_mRNA
CMAHP	hsa-miR-107	FGFRL1	lncRNA_miRNA_mRNA
UCA1	hsa-miR-107	FGFRL1	lncRNA_miRNA_mRNA
LINC00479	hsa-miR-107	FURIN	lncRNA_miRNA_mRNA
SDHAP2	hsa-miR-107	FURIN	lncRNA_miRNA_mRNA
CMAHP	hsa-miR-107	FURIN	lncRNA_miRNA_mRNA
UCA1	hsa-miR-107	FURIN	lncRNA_miRNA_mRNA
LINC00479	hsa-miR-107	GABRB1	lncRNA_miRNA_mRNA
SDHAP2	hsa-miR-107	GABRB1	lncRNA_miRNA_mRNA
CMAHP	hsa-miR-107	GABRB1	lncRNA_miRNA_mRNA
UCA1	hsa-miR-107	GABRB1	lncRNA_miRNA_mRNA
LINC00479	hsa-miR-107	GCC1	lncRNA_miRNA_mRNA
SDHAP2	hsa-miR-107	GCC1	lncRNA_miRNA_mRNA
CMAHP	hsa-miR-107	GCC1	lncRNA_miRNA_mRNA
UCA1	hsa-miR-107	GCC1	lncRNA_miRNA_mRNA
LINC00479	hsa-miR-107	GPCPD1	lncRNA_miRNA_mRNA
SDHAP2	hsa-miR-107	GPCPD1	lncRNA_miRNA_mRNA
CMAHP	hsa-miR-107	GPCPD1	lncRNA_miRNA_mRNA
UCA1	hsa-miR-107	GPCPD1	lncRNA_miRNA_mRNA
LINC00479	hsa-miR-107	HIC2	lncRNA_miRNA_mRNA
SDHAP2	hsa-miR-107	HIC2	lncRNA_miRNA_mRNA
CMAHP	hsa-miR-107	HIC2	lncRNA_miRNA_mRNA
UCA1	hsa-miR-107	HIC2	lncRNA_miRNA_mRNA
LINC00479	hsa-miR-107	IGSF3	lncRNA_miRNA_mRNA
SDHAP2	hsa-miR-107	IGSF3	lncRNA_miRNA_mRNA
CMAHP	hsa-miR-107	IGSF3	lncRNA_miRNA_mRNA
UCA1	hsa-miR-107	IGSF3	lncRNA_miRNA_mRNA
LINC00479	hsa-miR-107	ITGA2	lncRNA_miRNA_mRNA
SDHAP2	hsa-miR-107	ITGA2	lncRNA_miRNA_mRNA
CMAHP	hsa-miR-107	ITGA2	lncRNA_miRNA_mRNA
UCA1	hsa-miR-107	ITGA2	lncRNA_miRNA_mRNA
LINC00479	hsa-miR-107	KIF23	lncRNA_miRNA_mRNA
SDHAP2	hsa-miR-107	KIF23	lncRNA_miRNA_mRNA
CMAHP	hsa-miR-107	KIF23	lncRNA_miRNA_mRNA
UCA1	hsa-miR-107	KIF23	lncRNA_miRNA_mRNA
LINC00479	hsa-miR-107	LATS2	lncRNA_miRNA_mRNA
SDHAP2	hsa-miR-107	LATS2	lncRNA_miRNA_mRNA
CMAHP	hsa-miR-107	LATS2	lncRNA_miRNA_mRNA
UCA1	hsa-miR-107	LATS2	lncRNA_miRNA_mRNA
LINC00479	hsa-miR-107	LCOR	lncRNA_miRNA_mRNA
SDHAP2	hsa-miR-107	LCOR	lncRNA_miRNA_mRNA
CMAHP	hsa-miR-107	LCOR	lncRNA_miRNA_mRNA
UCA1	hsa-miR-107	LCOR	lncRNA_miRNA_mRNA
LINC00479	hsa-miR-107	MCM7	lncRNA_miRNA_mRNA
SDHAP2	hsa-miR-107	MCM7	lncRNA_miRNA_mRNA
CMAHP	hsa-miR-107	MCM7	lncRNA_miRNA_mRNA
UCA1	hsa-miR-107	MCM7	lncRNA_miRNA_mRNA
LINC00479	hsa-miR-107	MTMR3	lncRNA_miRNA_mRNA
SDHAP2	hsa-miR-107	MTMR3	lncRNA_miRNA_mRNA
CMAHP	hsa-miR-107	MTMR3	lncRNA_miRNA_mRNA
UCA1	hsa-miR-107	MTMR3	lncRNA_miRNA_mRNA
LINC00479	hsa-miR-107	N4BP1	lncRNA_miRNA_mRNA
SDHAP2	hsa-miR-107	N4BP1	lncRNA_miRNA_mRNA
CMAHP	hsa-miR-107	N4BP1	lncRNA_miRNA_mRNA
UCA1	hsa-miR-107	N4BP1	lncRNA_miRNA_mRNA
LINC00479	hsa-miR-107	NOTCH2	lncRNA_miRNA_mRNA
SDHAP2	hsa-miR-107	NOTCH2	lncRNA_miRNA_mRNA
CMAHP	hsa-miR-107	NOTCH2	lncRNA_miRNA_mRNA
UCA1	hsa-miR-107	NOTCH2	lncRNA_miRNA_mRNA
LINC00479	hsa-miR-107	NUP50	lncRNA_miRNA_mRNA
SDHAP2	hsa-miR-107	NUP50	lncRNA_miRNA_mRNA
CMAHP	hsa-miR-107	NUP50	lncRNA_miRNA_mRNA
UCA1	hsa-miR-107	NUP50	lncRNA_miRNA_mRNA
LINC00479	hsa-miR-107	OGT	lncRNA_miRNA_mRNA
SDHAP2	hsa-miR-107	OGT	lncRNA_miRNA_mRNA
CMAHP	hsa-miR-107	OGT	lncRNA_miRNA_mRNA
UCA1	hsa-miR-107	OGT	lncRNA_miRNA_mRNA
LINC00479	hsa-miR-107	OTUD7B	lncRNA_miRNA_mRNA
SDHAP2	hsa-miR-107	OTUD7B	lncRNA_miRNA_mRNA
CMAHP	hsa-miR-107	OTUD7B	lncRNA_miRNA_mRNA
UCA1	hsa-miR-107	OTUD7B	lncRNA_miRNA_mRNA
LINC00479	hsa-miR-107	PAFAH1B2	lncRNA_miRNA_mRNA
SDHAP2	hsa-miR-107	PAFAH1B2	lncRNA_miRNA_mRNA
CMAHP	hsa-miR-107	PAFAH1B2	lncRNA_miRNA_mRNA
UCA1	hsa-miR-107	PAFAH1B2	lncRNA_miRNA_mRNA
LINC00479	hsa-miR-107	PAWR	lncRNA_miRNA_mRNA
SDHAP2	hsa-miR-107	PAWR	lncRNA_miRNA_mRNA
CMAHP	hsa-miR-107	PAWR	lncRNA_miRNA_mRNA
UCA1	hsa-miR-107	PAWR	lncRNA_miRNA_mRNA
LINC00479	hsa-miR-107	PCSK5	lncRNA_miRNA_mRNA
SDHAP2	hsa-miR-107	PCSK5	lncRNA_miRNA_mRNA
CMAHP	hsa-miR-107	PCSK5	lncRNA_miRNA_mRNA
UCA1	hsa-miR-107	PCSK5	lncRNA_miRNA_mRNA
LINC00479	hsa-miR-107	PHKA1	lncRNA_miRNA_mRNA
SDHAP2	hsa-miR-107	PHKA1	lncRNA_miRNA_mRNA
CMAHP	hsa-miR-107	PHKA1	lncRNA_miRNA_mRNA
UCA1	hsa-miR-107	PHKA1	lncRNA_miRNA_mRNA
LINC00479	hsa-miR-107	PIK3R1	lncRNA_miRNA_mRNA
SDHAP2	hsa-miR-107	PIK3R1	lncRNA_miRNA_mRNA
CMAHP	hsa-miR-107	PIK3R1	lncRNA_miRNA_mRNA
UCA1	hsa-miR-107	PIK3R1	lncRNA_miRNA_mRNA
LINC00479	hsa-miR-107	PLEKHF2	lncRNA_miRNA_mRNA
SDHAP2	hsa-miR-107	PLEKHF2	lncRNA_miRNA_mRNA
CMAHP	hsa-miR-107	PLEKHF2	lncRNA_miRNA_mRNA
UCA1	hsa-miR-107	PLEKHF2	lncRNA_miRNA_mRNA
LINC00479	hsa-miR-107	PNISR	lncRNA_miRNA_mRNA
SDHAP2	hsa-miR-107	PNISR	lncRNA_miRNA_mRNA
CMAHP	hsa-miR-107	PNISR	lncRNA_miRNA_mRNA
UCA1	hsa-miR-107	PNISR	lncRNA_miRNA_mRNA
LINC00479	hsa-miR-107	POLD3	lncRNA_miRNA_mRNA
SDHAP2	hsa-miR-107	POLD3	lncRNA_miRNA_mRNA
CMAHP	hsa-miR-107	POLD3	lncRNA_miRNA_mRNA
UCA1	hsa-miR-107	POLD3	lncRNA_miRNA_mRNA
LINC00479	hsa-miR-107	PPP6C	lncRNA_miRNA_mRNA
SDHAP2	hsa-miR-107	PPP6C	lncRNA_miRNA_mRNA
CMAHP	hsa-miR-107	PPP6C	lncRNA_miRNA_mRNA
UCA1	hsa-miR-107	PPP6C	lncRNA_miRNA_mRNA
LINC00479	hsa-miR-107	PRKCE	lncRNA_miRNA_mRNA
SDHAP2	hsa-miR-107	PRKCE	lncRNA_miRNA_mRNA
CMAHP	hsa-miR-107	PRKCE	lncRNA_miRNA_mRNA
UCA1	hsa-miR-107	PRKCE	lncRNA_miRNA_mRNA
LINC00479	hsa-miR-107	RAB10	lncRNA_miRNA_mRNA
SDHAP2	hsa-miR-107	RAB10	lncRNA_miRNA_mRNA
CMAHP	hsa-miR-107	RAB10	lncRNA_miRNA_mRNA
UCA1	hsa-miR-107	RAB10	lncRNA_miRNA_mRNA
LINC00479	hsa-miR-107	RAB1B	lncRNA_miRNA_mRNA
SDHAP2	hsa-miR-107	RAB1B	lncRNA_miRNA_mRNA
CMAHP	hsa-miR-107	RAB1B	lncRNA_miRNA_mRNA
UCA1	hsa-miR-107	RAB1B	lncRNA_miRNA_mRNA
LINC00479	hsa-miR-107	RIMS3	lncRNA_miRNA_mRNA
SDHAP2	hsa-miR-107	RIMS3	lncRNA_miRNA_mRNA
CMAHP	hsa-miR-107	RIMS3	lncRNA_miRNA_mRNA
UCA1	hsa-miR-107	RIMS3	lncRNA_miRNA_mRNA
LINC00479	hsa-miR-107	RUNX1T1	lncRNA_miRNA_mRNA
SDHAP2	hsa-miR-107	RUNX1T1	lncRNA_miRNA_mRNA
CMAHP	hsa-miR-107	RUNX1T1	lncRNA_miRNA_mRNA
UCA1	hsa-miR-107	RUNX1T1	lncRNA_miRNA_mRNA
LINC00479	hsa-miR-107	SALL1	lncRNA_miRNA_mRNA
SDHAP2	hsa-miR-107	SALL1	lncRNA_miRNA_mRNA
CMAHP	hsa-miR-107	SALL1	lncRNA_miRNA_mRNA
UCA1	hsa-miR-107	SALL1	lncRNA_miRNA_mRNA
LINC00479	hsa-miR-107	SALL4	lncRNA_miRNA_mRNA
SDHAP2	hsa-miR-107	SALL4	lncRNA_miRNA_mRNA
CMAHP	hsa-miR-107	SALL4	lncRNA_miRNA_mRNA
UCA1	hsa-miR-107	SALL4	lncRNA_miRNA_mRNA
LINC00479	hsa-miR-107	SEMA6A	lncRNA_miRNA_mRNA
SDHAP2	hsa-miR-107	SEMA6A	lncRNA_miRNA_mRNA
CMAHP	hsa-miR-107	SEMA6A	lncRNA_miRNA_mRNA
UCA1	hsa-miR-107	SEMA6A	lncRNA_miRNA_mRNA
LINC00479	hsa-miR-107	SLAIN2	lncRNA_miRNA_mRNA
SDHAP2	hsa-miR-107	SLAIN2	lncRNA_miRNA_mRNA
CMAHP	hsa-miR-107	SLAIN2	lncRNA_miRNA_mRNA
UCA1	hsa-miR-107	SLAIN2	lncRNA_miRNA_mRNA
LINC00479	hsa-miR-107	SMARCE1	lncRNA_miRNA_mRNA
SDHAP2	hsa-miR-107	SMARCE1	lncRNA_miRNA_mRNA
CMAHP	hsa-miR-107	SMARCE1	lncRNA_miRNA_mRNA
UCA1	hsa-miR-107	SMARCE1	lncRNA_miRNA_mRNA
LINC00479	hsa-miR-107	SNCG	lncRNA_miRNA_mRNA
SDHAP2	hsa-miR-107	SNCG	lncRNA_miRNA_mRNA
CMAHP	hsa-miR-107	SNCG	lncRNA_miRNA_mRNA
UCA1	hsa-miR-107	SNCG	lncRNA_miRNA_mRNA
LINC00479	hsa-miR-107	SOWAHC	lncRNA_miRNA_mRNA
SDHAP2	hsa-miR-107	SOWAHC	lncRNA_miRNA_mRNA
CMAHP	hsa-miR-107	SOWAHC	lncRNA_miRNA_mRNA
UCA1	hsa-miR-107	SOWAHC	lncRNA_miRNA_mRNA
LINC00479	hsa-miR-107	SREK1	lncRNA_miRNA_mRNA
SDHAP2	hsa-miR-107	SREK1	lncRNA_miRNA_mRNA
CMAHP	hsa-miR-107	SREK1	lncRNA_miRNA_mRNA
UCA1	hsa-miR-107	SREK1	lncRNA_miRNA_mRNA
LINC00479	hsa-miR-107	SUN2	lncRNA_miRNA_mRNA
SDHAP2	hsa-miR-107	SUN2	lncRNA_miRNA_mRNA
CMAHP	hsa-miR-107	SUN2	lncRNA_miRNA_mRNA
UCA1	hsa-miR-107	SUN2	lncRNA_miRNA_mRNA
LINC00479	hsa-miR-107	TARBP2	lncRNA_miRNA_mRNA
SDHAP2	hsa-miR-107	TARBP2	lncRNA_miRNA_mRNA
CMAHP	hsa-miR-107	TARBP2	lncRNA_miRNA_mRNA
UCA1	hsa-miR-107	TARBP2	lncRNA_miRNA_mRNA
LINC00479	hsa-miR-107	TGFBR3	lncRNA_miRNA_mRNA
SDHAP2	hsa-miR-107	TGFBR3	lncRNA_miRNA_mRNA
CMAHP	hsa-miR-107	TGFBR3	lncRNA_miRNA_mRNA
UCA1	hsa-miR-107	TGFBR3	lncRNA_miRNA_mRNA
LINC00479	hsa-miR-107	TRIM35	lncRNA_miRNA_mRNA
SDHAP2	hsa-miR-107	TRIM35	lncRNA_miRNA_mRNA
CMAHP	hsa-miR-107	TRIM35	lncRNA_miRNA_mRNA
UCA1	hsa-miR-107	TRIM35	lncRNA_miRNA_mRNA
LINC00479	hsa-miR-107	TWF1	lncRNA_miRNA_mRNA
SDHAP2	hsa-miR-107	TWF1	lncRNA_miRNA_mRNA
CMAHP	hsa-miR-107	TWF1	lncRNA_miRNA_mRNA
UCA1	hsa-miR-107	TWF1	lncRNA_miRNA_mRNA
LINC00479	hsa-miR-107	UBR3	lncRNA_miRNA_mRNA
SDHAP2	hsa-miR-107	UBR3	lncRNA_miRNA_mRNA
CMAHP	hsa-miR-107	UBR3	lncRNA_miRNA_mRNA
UCA1	hsa-miR-107	UBR3	lncRNA_miRNA_mRNA
LINC00479	hsa-miR-107	USP42	lncRNA_miRNA_mRNA
SDHAP2	hsa-miR-107	USP42	lncRNA_miRNA_mRNA
CMAHP	hsa-miR-107	USP42	lncRNA_miRNA_mRNA
UCA1	hsa-miR-107	USP42	lncRNA_miRNA_mRNA
LINC00479	hsa-miR-107	VCAN	lncRNA_miRNA_mRNA
SDHAP2	hsa-miR-107	VCAN	lncRNA_miRNA_mRNA
CMAHP	hsa-miR-107	VCAN	lncRNA_miRNA_mRNA
UCA1	hsa-miR-107	VCAN	lncRNA_miRNA_mRNA
LINC00479	hsa-miR-107	VPS4A	lncRNA_miRNA_mRNA
SDHAP2	hsa-miR-107	VPS4A	lncRNA_miRNA_mRNA
CMAHP	hsa-miR-107	VPS4A	lncRNA_miRNA_mRNA
UCA1	hsa-miR-107	VPS4A	lncRNA_miRNA_mRNA
LINC00479	hsa-miR-107	YTHDC1	lncRNA_miRNA_mRNA
SDHAP2	hsa-miR-107	YTHDC1	lncRNA_miRNA_mRNA
CMAHP	hsa-miR-107	YTHDC1	lncRNA_miRNA_mRNA
UCA1	hsa-miR-107	YTHDC1	lncRNA_miRNA_mRNA
LINC00479	hsa-miR-107	YWHAH	lncRNA_miRNA_mRNA
SDHAP2	hsa-miR-107	YWHAH	lncRNA_miRNA_mRNA
CMAHP	hsa-miR-107	YWHAH	lncRNA_miRNA_mRNA
UCA1	hsa-miR-107	YWHAH	lncRNA_miRNA_mRNA
LINC00479	hsa-miR-107	ZBTB10	lncRNA_miRNA_mRNA
SDHAP2	hsa-miR-107	ZBTB10	lncRNA_miRNA_mRNA
CMAHP	hsa-miR-107	ZBTB10	lncRNA_miRNA_mRNA
UCA1	hsa-miR-107	ZBTB10	lncRNA_miRNA_mRNA
LINC00479	hsa-miR-107	ZNF449	lncRNA_miRNA_mRNA
SDHAP2	hsa-miR-107	ZNF449	lncRNA_miRNA_mRNA
CMAHP	hsa-miR-107	ZNF449	lncRNA_miRNA_mRNA
UCA1	hsa-miR-107	ZNF449	lncRNA_miRNA_mRNA
LINC00479	hsa-miR-107	ZNF606	lncRNA_miRNA_mRNA
SDHAP2	hsa-miR-107	ZNF606	lncRNA_miRNA_mRNA
CMAHP	hsa-miR-107	ZNF606	lncRNA_miRNA_mRNA
UCA1	hsa-miR-107	ZNF606	lncRNA_miRNA_mRNA
PRSS30P	hsa-miR-10a-5p	BCR	lncRNA_miRNA_mRNA
SDHAP2	hsa-miR-10a-5p	BCR	lncRNA_miRNA_mRNA
LINC00479	hsa-miR-10a-5p	BCR	lncRNA_miRNA_mRNA
PRSS30P	hsa-miR-10a-5p	CADM1	lncRNA_miRNA_mRNA
SDHAP2	hsa-miR-10a-5p	CADM1	lncRNA_miRNA_mRNA
LINC00479	hsa-miR-10a-5p	CADM1	lncRNA_miRNA_mRNA
PRSS30P	hsa-miR-10a-5p	CHL1	lncRNA_miRNA_mRNA
SDHAP2	hsa-miR-10a-5p	CHL1	lncRNA_miRNA_mRNA
LINC00479	hsa-miR-10a-5p	CHL1	lncRNA_miRNA_mRNA
PRSS30P	hsa-miR-10a-5p	CRLF3	lncRNA_miRNA_mRNA
SDHAP2	hsa-miR-10a-5p	CRLF3	lncRNA_miRNA_mRNA
LINC00479	hsa-miR-10a-5p	CRLF3	lncRNA_miRNA_mRNA
PRSS30P	hsa-miR-10a-5p	CSRNP3	lncRNA_miRNA_mRNA
SDHAP2	hsa-miR-10a-5p	CSRNP3	lncRNA_miRNA_mRNA
LINC00479	hsa-miR-10a-5p	CSRNP3	lncRNA_miRNA_mRNA
PRSS30P	hsa-miR-10a-5p	ELOVL2	lncRNA_miRNA_mRNA
SDHAP2	hsa-miR-10a-5p	ELOVL2	lncRNA_miRNA_mRNA
LINC00479	hsa-miR-10a-5p	ELOVL2	lncRNA_miRNA_mRNA
PRSS30P	hsa-miR-10a-5p	EPHA4	lncRNA_miRNA_mRNA
SDHAP2	hsa-miR-10a-5p	EPHA4	lncRNA_miRNA_mRNA
LINC00479	hsa-miR-10a-5p	EPHA4	lncRNA_miRNA_mRNA
PRSS30P	hsa-miR-10a-5p	GALNT1	lncRNA_miRNA_mRNA
SDHAP2	hsa-miR-10a-5p	GALNT1	lncRNA_miRNA_mRNA
LINC00479	hsa-miR-10a-5p	GALNT1	lncRNA_miRNA_mRNA
PRSS30P	hsa-miR-10a-5p	H3F3B	lncRNA_miRNA_mRNA
SDHAP2	hsa-miR-10a-5p	H3F3B	lncRNA_miRNA_mRNA
LINC00479	hsa-miR-10a-5p	H3F3B	lncRNA_miRNA_mRNA
PRSS30P	hsa-miR-10a-5p	HOXA1	lncRNA_miRNA_mRNA
SDHAP2	hsa-miR-10a-5p	HOXA1	lncRNA_miRNA_mRNA
LINC00479	hsa-miR-10a-5p	HOXA1	lncRNA_miRNA_mRNA
PRSS30P	hsa-miR-10a-5p	HOXA3	lncRNA_miRNA_mRNA
SDHAP2	hsa-miR-10a-5p	HOXA3	lncRNA_miRNA_mRNA
LINC00479	hsa-miR-10a-5p	HOXA3	lncRNA_miRNA_mRNA
PRSS30P	hsa-miR-10a-5p	LHFPL4	lncRNA_miRNA_mRNA
SDHAP2	hsa-miR-10a-5p	LHFPL4	lncRNA_miRNA_mRNA
LINC00479	hsa-miR-10a-5p	LHFPL4	lncRNA_miRNA_mRNA
PRSS30P	hsa-miR-10a-5p	LIX1L	lncRNA_miRNA_mRNA
SDHAP2	hsa-miR-10a-5p	LIX1L	lncRNA_miRNA_mRNA
LINC00479	hsa-miR-10a-5p	LIX1L	lncRNA_miRNA_mRNA
PRSS30P	hsa-miR-10a-5p	MAP3K7	lncRNA_miRNA_mRNA
SDHAP2	hsa-miR-10a-5p	MAP3K7	lncRNA_miRNA_mRNA
LINC00479	hsa-miR-10a-5p	MAP3K7	lncRNA_miRNA_mRNA
PRSS30P	hsa-miR-10a-5p	MED1	lncRNA_miRNA_mRNA
SDHAP2	hsa-miR-10a-5p	MED1	lncRNA_miRNA_mRNA
LINC00479	hsa-miR-10a-5p	MED1	lncRNA_miRNA_mRNA
PRSS30P	hsa-miR-10a-5p	MTF2	lncRNA_miRNA_mRNA
SDHAP2	hsa-miR-10a-5p	MTF2	lncRNA_miRNA_mRNA
LINC00479	hsa-miR-10a-5p	MTF2	lncRNA_miRNA_mRNA
PRSS30P	hsa-miR-10a-5p	NCOR2	lncRNA_miRNA_mRNA
SDHAP2	hsa-miR-10a-5p	NCOR2	lncRNA_miRNA_mRNA
LINC00479	hsa-miR-10a-5p	NCOR2	lncRNA_miRNA_mRNA
PRSS30P	hsa-miR-10a-5p	NR2C2	lncRNA_miRNA_mRNA
SDHAP2	hsa-miR-10a-5p	NR2C2	lncRNA_miRNA_mRNA
LINC00479	hsa-miR-10a-5p	NR2C2	lncRNA_miRNA_mRNA
PRSS30P	hsa-miR-10a-5p	PAPD5	lncRNA_miRNA_mRNA
SDHAP2	hsa-miR-10a-5p	PAPD5	lncRNA_miRNA_mRNA
LINC00479	hsa-miR-10a-5p	PAPD5	lncRNA_miRNA_mRNA
PRSS30P	hsa-miR-10a-5p	RAP2A	lncRNA_miRNA_mRNA
SDHAP2	hsa-miR-10a-5p	RAP2A	lncRNA_miRNA_mRNA
LINC00479	hsa-miR-10a-5p	RAP2A	lncRNA_miRNA_mRNA
PRSS30P	hsa-miR-10a-5p	RORA	lncRNA_miRNA_mRNA
SDHAP2	hsa-miR-10a-5p	RORA	lncRNA_miRNA_mRNA
LINC00479	hsa-miR-10a-5p	RORA	lncRNA_miRNA_mRNA
PRSS30P	hsa-miR-10a-5p	RPRD1A	lncRNA_miRNA_mRNA
SDHAP2	hsa-miR-10a-5p	RPRD1A	lncRNA_miRNA_mRNA
LINC00479	hsa-miR-10a-5p	RPRD1A	lncRNA_miRNA_mRNA
PRSS30P	hsa-miR-10a-5p	SON	lncRNA_miRNA_mRNA
SDHAP2	hsa-miR-10a-5p	SON	lncRNA_miRNA_mRNA
LINC00479	hsa-miR-10a-5p	SON	lncRNA_miRNA_mRNA
PRSS30P	hsa-miR-10a-5p	TFAP2C	lncRNA_miRNA_mRNA
SDHAP2	hsa-miR-10a-5p	TFAP2C	lncRNA_miRNA_mRNA
LINC00479	hsa-miR-10a-5p	TFAP2C	lncRNA_miRNA_mRNA
PRSS30P	hsa-miR-10a-5p	TIAM1	lncRNA_miRNA_mRNA
SDHAP2	hsa-miR-10a-5p	TIAM1	lncRNA_miRNA_mRNA
LINC00479	hsa-miR-10a-5p	TIAM1	lncRNA_miRNA_mRNA
PRSS30P	hsa-miR-10a-5p	TRIM2	lncRNA_miRNA_mRNA
SDHAP2	hsa-miR-10a-5p	TRIM2	lncRNA_miRNA_mRNA
LINC00479	hsa-miR-10a-5p	TRIM2	lncRNA_miRNA_mRNA
PRSS30P	hsa-miR-10a-5p	XRN1	lncRNA_miRNA_mRNA
SDHAP2	hsa-miR-10a-5p	XRN1	lncRNA_miRNA_mRNA
LINC00479	hsa-miR-10a-5p	XRN1	lncRNA_miRNA_mRNA
PRSS30P	hsa-miR-125a-5p	ANAPC16	lncRNA_miRNA_mRNA
CMAHP	hsa-miR-125a-5p	ANAPC16	lncRNA_miRNA_mRNA
PRSS30P	hsa-miR-125a-5p	ANKRD33B	lncRNA_miRNA_mRNA
CMAHP	hsa-miR-125a-5p	ANKRD33B	lncRNA_miRNA_mRNA
PRSS30P	hsa-miR-125a-5p	ARID3B	lncRNA_miRNA_mRNA
CMAHP	hsa-miR-125a-5p	ARID3B	lncRNA_miRNA_mRNA
PRSS30P	hsa-miR-125a-5p	ATXN1	lncRNA_miRNA_mRNA
CMAHP	hsa-miR-125a-5p	ATXN1	lncRNA_miRNA_mRNA
PRSS30P	hsa-miR-125a-5p	BTG2	lncRNA_miRNA_mRNA
CMAHP	hsa-miR-125a-5p	BTG2	lncRNA_miRNA_mRNA
PRSS30P	hsa-miR-125a-5p	CSNK2A1	lncRNA_miRNA_mRNA
CMAHP	hsa-miR-125a-5p	CSNK2A1	lncRNA_miRNA_mRNA
PRSS30P	hsa-miR-125a-5p	DHX33	lncRNA_miRNA_mRNA
CMAHP	hsa-miR-125a-5p	DHX33	lncRNA_miRNA_mRNA
PRSS30P	hsa-miR-125a-5p	EIF1AD	lncRNA_miRNA_mRNA
CMAHP	hsa-miR-125a-5p	EIF1AD	lncRNA_miRNA_mRNA
PRSS30P	hsa-miR-125a-5p	EIF4EBP1	lncRNA_miRNA_mRNA
CMAHP	hsa-miR-125a-5p	EIF4EBP1	lncRNA_miRNA_mRNA
PRSS30P	hsa-miR-125a-5p	ESRRA	lncRNA_miRNA_mRNA
CMAHP	hsa-miR-125a-5p	ESRRA	lncRNA_miRNA_mRNA
PRSS30P	hsa-miR-125a-5p	FBXO10	lncRNA_miRNA_mRNA
CMAHP	hsa-miR-125a-5p	FBXO10	lncRNA_miRNA_mRNA
PRSS30P	hsa-miR-125a-5p	IRF4	lncRNA_miRNA_mRNA
CMAHP	hsa-miR-125a-5p	IRF4	lncRNA_miRNA_mRNA
PRSS30P	hsa-miR-125a-5p	KLF13	lncRNA_miRNA_mRNA
CMAHP	hsa-miR-125a-5p	KLF13	lncRNA_miRNA_mRNA
PRSS30P	hsa-miR-125a-5p	LFNG	lncRNA_miRNA_mRNA
CMAHP	hsa-miR-125a-5p	LFNG	lncRNA_miRNA_mRNA
PRSS30P	hsa-miR-125a-5p	LIN28A	lncRNA_miRNA_mRNA
CMAHP	hsa-miR-125a-5p	LIN28A	lncRNA_miRNA_mRNA
PRSS30P	hsa-miR-125a-5p	LIN28B	lncRNA_miRNA_mRNA
CMAHP	hsa-miR-125a-5p	LIN28B	lncRNA_miRNA_mRNA
PRSS30P	hsa-miR-125a-5p	MAP2K7	lncRNA_miRNA_mRNA
CMAHP	hsa-miR-125a-5p	MAP2K7	lncRNA_miRNA_mRNA
PRSS30P	hsa-miR-125a-5p	MMP11	lncRNA_miRNA_mRNA
CMAHP	hsa-miR-125a-5p	MMP11	lncRNA_miRNA_mRNA
PRSS30P	hsa-miR-125a-5p	MTUS1	lncRNA_miRNA_mRNA
CMAHP	hsa-miR-125a-5p	MTUS1	lncRNA_miRNA_mRNA
PRSS30P	hsa-miR-125a-5p	OSBPL9	lncRNA_miRNA_mRNA
CMAHP	hsa-miR-125a-5p	OSBPL9	lncRNA_miRNA_mRNA
PRSS30P	hsa-miR-125a-5p	PCTP	lncRNA_miRNA_mRNA
CMAHP	hsa-miR-125a-5p	PCTP	lncRNA_miRNA_mRNA
PRSS30P	hsa-miR-125a-5p	PRDM1	lncRNA_miRNA_mRNA
CMAHP	hsa-miR-125a-5p	PRDM1	lncRNA_miRNA_mRNA
PRSS30P	hsa-miR-125a-5p	REST	lncRNA_miRNA_mRNA
CMAHP	hsa-miR-125a-5p	REST	lncRNA_miRNA_mRNA
PRSS30P	hsa-miR-125a-5p	SCARB2	lncRNA_miRNA_mRNA
CMAHP	hsa-miR-125a-5p	SCARB2	lncRNA_miRNA_mRNA
PRSS30P	hsa-miR-125a-5p	SEMA4C	lncRNA_miRNA_mRNA
CMAHP	hsa-miR-125a-5p	SEMA4C	lncRNA_miRNA_mRNA
PRSS30P	hsa-miR-125a-5p	SGPL1	lncRNA_miRNA_mRNA
CMAHP	hsa-miR-125a-5p	SGPL1	lncRNA_miRNA_mRNA
PRSS30P	hsa-miR-125a-5p	SH3BP5L	lncRNA_miRNA_mRNA
CMAHP	hsa-miR-125a-5p	SH3BP5L	lncRNA_miRNA_mRNA
PRSS30P	hsa-miR-125a-5p	SIRT7	lncRNA_miRNA_mRNA
CMAHP	hsa-miR-125a-5p	SIRT7	lncRNA_miRNA_mRNA
PRSS30P	hsa-miR-125a-5p	TBC1D1	lncRNA_miRNA_mRNA
CMAHP	hsa-miR-125a-5p	TBC1D1	lncRNA_miRNA_mRNA
PRSS30P	hsa-miR-125a-5p	TEF	lncRNA_miRNA_mRNA
CMAHP	hsa-miR-125a-5p	TEF	lncRNA_miRNA_mRNA
PRSS30P	hsa-miR-125a-5p	TMEM136	lncRNA_miRNA_mRNA
CMAHP	hsa-miR-125a-5p	TMEM136	lncRNA_miRNA_mRNA
PRSS30P	hsa-miR-125a-5p	TOR2A	lncRNA_miRNA_mRNA
CMAHP	hsa-miR-125a-5p	TOR2A	lncRNA_miRNA_mRNA
PRSS30P	hsa-miR-125a-5p	TP53INP1	lncRNA_miRNA_mRNA
CMAHP	hsa-miR-125a-5p	TP53INP1	lncRNA_miRNA_mRNA
PRSS30P	hsa-miR-125a-5p	TRPS1	lncRNA_miRNA_mRNA
CMAHP	hsa-miR-125a-5p	TRPS1	lncRNA_miRNA_mRNA
PRSS30P	hsa-miR-125a-5p	ZNF385A	lncRNA_miRNA_mRNA
CMAHP	hsa-miR-125a-5p	ZNF385A	lncRNA_miRNA_mRNA
PRSS30P	hsa-miR-125a-5p	ZSWIM6	lncRNA_miRNA_mRNA
CMAHP	hsa-miR-125a-5p	ZSWIM6	lncRNA_miRNA_mRNA
PRSS30P	hsa-miR-125b-5p	ABTB1	lncRNA_miRNA_mRNA
CMAHP	hsa-miR-125b-5p	ABTB1	lncRNA_miRNA_mRNA
PRSS30P	hsa-miR-125b-5p	ANAPC16	lncRNA_miRNA_mRNA
CMAHP	hsa-miR-125b-5p	ANAPC16	lncRNA_miRNA_mRNA
PRSS30P	hsa-miR-125b-5p	ANKRD33B	lncRNA_miRNA_mRNA
CMAHP	hsa-miR-125b-5p	ANKRD33B	lncRNA_miRNA_mRNA
PRSS30P	hsa-miR-125b-5p	ARID3B	lncRNA_miRNA_mRNA
CMAHP	hsa-miR-125b-5p	ARID3B	lncRNA_miRNA_mRNA
PRSS30P	hsa-miR-125b-5p	ATXN1	lncRNA_miRNA_mRNA
CMAHP	hsa-miR-125b-5p	ATXN1	lncRNA_miRNA_mRNA
PRSS30P	hsa-miR-125b-5p	BMF	lncRNA_miRNA_mRNA
CMAHP	hsa-miR-125b-5p	BMF	lncRNA_miRNA_mRNA
PRSS30P	hsa-miR-125b-5p	BMPR1B	lncRNA_miRNA_mRNA
CMAHP	hsa-miR-125b-5p	BMPR1B	lncRNA_miRNA_mRNA
PRSS30P	hsa-miR-125b-5p	BTG2	lncRNA_miRNA_mRNA
CMAHP	hsa-miR-125b-5p	BTG2	lncRNA_miRNA_mRNA
PRSS30P	hsa-miR-125b-5p	CCNJ	lncRNA_miRNA_mRNA
CMAHP	hsa-miR-125b-5p	CCNJ	lncRNA_miRNA_mRNA
PRSS30P	hsa-miR-125b-5p	CDH5	lncRNA_miRNA_mRNA
CMAHP	hsa-miR-125b-5p	CDH5	lncRNA_miRNA_mRNA
PRSS30P	hsa-miR-125b-5p	CGN	lncRNA_miRNA_mRNA
CMAHP	hsa-miR-125b-5p	CGN	lncRNA_miRNA_mRNA
PRSS30P	hsa-miR-125b-5p	CSNK2A1	lncRNA_miRNA_mRNA
CMAHP	hsa-miR-125b-5p	CSNK2A1	lncRNA_miRNA_mRNA
PRSS30P	hsa-miR-125b-5p	CYP24A1	lncRNA_miRNA_mRNA
CMAHP	hsa-miR-125b-5p	CYP24A1	lncRNA_miRNA_mRNA
PRSS30P	hsa-miR-125b-5p	DHX33	lncRNA_miRNA_mRNA
CMAHP	hsa-miR-125b-5p	DHX33	lncRNA_miRNA_mRNA
PRSS30P	hsa-miR-125b-5p	E2F2	lncRNA_miRNA_mRNA
CMAHP	hsa-miR-125b-5p	E2F2	lncRNA_miRNA_mRNA
PRSS30P	hsa-miR-125b-5p	EDEM1	lncRNA_miRNA_mRNA
CMAHP	hsa-miR-125b-5p	EDEM1	lncRNA_miRNA_mRNA
PRSS30P	hsa-miR-125b-5p	EIF1AD	lncRNA_miRNA_mRNA
CMAHP	hsa-miR-125b-5p	EIF1AD	lncRNA_miRNA_mRNA
PRSS30P	hsa-miR-125b-5p	EIF4EBP1	lncRNA_miRNA_mRNA
CMAHP	hsa-miR-125b-5p	EIF4EBP1	lncRNA_miRNA_mRNA
PRSS30P	hsa-miR-125b-5p	EIF5A2	lncRNA_miRNA_mRNA
CMAHP	hsa-miR-125b-5p	EIF5A2	lncRNA_miRNA_mRNA
PRSS30P	hsa-miR-125b-5p	ENPEP	lncRNA_miRNA_mRNA
CMAHP	hsa-miR-125b-5p	ENPEP	lncRNA_miRNA_mRNA
PRSS30P	hsa-miR-125b-5p	ETS1	lncRNA_miRNA_mRNA
CMAHP	hsa-miR-125b-5p	ETS1	lncRNA_miRNA_mRNA
PRSS30P	hsa-miR-125b-5p	IKZF4	lncRNA_miRNA_mRNA
CMAHP	hsa-miR-125b-5p	IKZF4	lncRNA_miRNA_mRNA
PRSS30P	hsa-miR-125b-5p	IL6R	lncRNA_miRNA_mRNA
CMAHP	hsa-miR-125b-5p	IL6R	lncRNA_miRNA_mRNA
PRSS30P	hsa-miR-125b-5p	IRF4	lncRNA_miRNA_mRNA
CMAHP	hsa-miR-125b-5p	IRF4	lncRNA_miRNA_mRNA
PRSS30P	hsa-miR-125b-5p	KCNS3	lncRNA_miRNA_mRNA
CMAHP	hsa-miR-125b-5p	KCNS3	lncRNA_miRNA_mRNA
PRSS30P	hsa-miR-125b-5p	KLF13	lncRNA_miRNA_mRNA
CMAHP	hsa-miR-125b-5p	KLF13	lncRNA_miRNA_mRNA
PRSS30P	hsa-miR-125b-5p	LIN28A	lncRNA_miRNA_mRNA
CMAHP	hsa-miR-125b-5p	LIN28A	lncRNA_miRNA_mRNA
PRSS30P	hsa-miR-125b-5p	LIN28B	lncRNA_miRNA_mRNA
CMAHP	hsa-miR-125b-5p	LIN28B	lncRNA_miRNA_mRNA
PRSS30P	hsa-miR-125b-5p	LIPA	lncRNA_miRNA_mRNA
CMAHP	hsa-miR-125b-5p	LIPA	lncRNA_miRNA_mRNA
PRSS30P	hsa-miR-125b-5p	MCL1	lncRNA_miRNA_mRNA
CMAHP	hsa-miR-125b-5p	MCL1	lncRNA_miRNA_mRNA
PRSS30P	hsa-miR-125b-5p	MFHAS1	lncRNA_miRNA_mRNA
CMAHP	hsa-miR-125b-5p	MFHAS1	lncRNA_miRNA_mRNA
PRSS30P	hsa-miR-125b-5p	MKNK2	lncRNA_miRNA_mRNA
CMAHP	hsa-miR-125b-5p	MKNK2	lncRNA_miRNA_mRNA
PRSS30P	hsa-miR-125b-5p	MTF1	lncRNA_miRNA_mRNA
CMAHP	hsa-miR-125b-5p	MTF1	lncRNA_miRNA_mRNA
PRSS30P	hsa-miR-125b-5p	NCOR2	lncRNA_miRNA_mRNA
CMAHP	hsa-miR-125b-5p	NCOR2	lncRNA_miRNA_mRNA
PRSS30P	hsa-miR-125b-5p	PCTP	lncRNA_miRNA_mRNA
CMAHP	hsa-miR-125b-5p	PCTP	lncRNA_miRNA_mRNA
PRSS30P	hsa-miR-125b-5p	PPAT	lncRNA_miRNA_mRNA
CMAHP	hsa-miR-125b-5p	PPAT	lncRNA_miRNA_mRNA
PRSS30P	hsa-miR-125b-5p	PRDM1	lncRNA_miRNA_mRNA
CMAHP	hsa-miR-125b-5p	PRDM1	lncRNA_miRNA_mRNA
PRSS30P	hsa-miR-125b-5p	REST	lncRNA_miRNA_mRNA
CMAHP	hsa-miR-125b-5p	REST	lncRNA_miRNA_mRNA
PRSS30P	hsa-miR-125b-5p	RPS6KA1	lncRNA_miRNA_mRNA
CMAHP	hsa-miR-125b-5p	RPS6KA1	lncRNA_miRNA_mRNA
PRSS30P	hsa-miR-125b-5p	RYBP	lncRNA_miRNA_mRNA
CMAHP	hsa-miR-125b-5p	RYBP	lncRNA_miRNA_mRNA
PRSS30P	hsa-miR-125b-5p	SAMD10	lncRNA_miRNA_mRNA
CMAHP	hsa-miR-125b-5p	SAMD10	lncRNA_miRNA_mRNA
PRSS30P	hsa-miR-125b-5p	SCARB2	lncRNA_miRNA_mRNA
CMAHP	hsa-miR-125b-5p	SCARB2	lncRNA_miRNA_mRNA
PRSS30P	hsa-miR-125b-5p	SEMA4C	lncRNA_miRNA_mRNA
CMAHP	hsa-miR-125b-5p	SEMA4C	lncRNA_miRNA_mRNA
PRSS30P	hsa-miR-125b-5p	SGPL1	lncRNA_miRNA_mRNA
CMAHP	hsa-miR-125b-5p	SGPL1	lncRNA_miRNA_mRNA
PRSS30P	hsa-miR-125b-5p	SH3BP5L	lncRNA_miRNA_mRNA
CMAHP	hsa-miR-125b-5p	SH3BP5L	lncRNA_miRNA_mRNA
PRSS30P	hsa-miR-125b-5p	SIRT7	lncRNA_miRNA_mRNA
CMAHP	hsa-miR-125b-5p	SIRT7	lncRNA_miRNA_mRNA
PRSS30P	hsa-miR-125b-5p	SLC35A4	lncRNA_miRNA_mRNA
CMAHP	hsa-miR-125b-5p	SLC35A4	lncRNA_miRNA_mRNA
PRSS30P	hsa-miR-125b-5p	SLC7A1	lncRNA_miRNA_mRNA
CMAHP	hsa-miR-125b-5p	SLC7A1	lncRNA_miRNA_mRNA
PRSS30P	hsa-miR-125b-5p	SLC7A6	lncRNA_miRNA_mRNA
CMAHP	hsa-miR-125b-5p	SLC7A6	lncRNA_miRNA_mRNA
PRSS30P	hsa-miR-125b-5p	STARD13	lncRNA_miRNA_mRNA
CMAHP	hsa-miR-125b-5p	STARD13	lncRNA_miRNA_mRNA
PRSS30P	hsa-miR-125b-5p	STAT3	lncRNA_miRNA_mRNA
CMAHP	hsa-miR-125b-5p	STAT3	lncRNA_miRNA_mRNA
PRSS30P	hsa-miR-125b-5p	TBC1D1	lncRNA_miRNA_mRNA
CMAHP	hsa-miR-125b-5p	TBC1D1	lncRNA_miRNA_mRNA
PRSS30P	hsa-miR-125b-5p	TEF	lncRNA_miRNA_mRNA
CMAHP	hsa-miR-125b-5p	TEF	lncRNA_miRNA_mRNA
PRSS30P	hsa-miR-125b-5p	TMEM136	lncRNA_miRNA_mRNA
CMAHP	hsa-miR-125b-5p	TMEM136	lncRNA_miRNA_mRNA
PRSS30P	hsa-miR-125b-5p	TOR2A	lncRNA_miRNA_mRNA
CMAHP	hsa-miR-125b-5p	TOR2A	lncRNA_miRNA_mRNA
PRSS30P	hsa-miR-125b-5p	TP53INP1	lncRNA_miRNA_mRNA
CMAHP	hsa-miR-125b-5p	TP53INP1	lncRNA_miRNA_mRNA
PRSS30P	hsa-miR-125b-5p	TRIM71	lncRNA_miRNA_mRNA
CMAHP	hsa-miR-125b-5p	TRIM71	lncRNA_miRNA_mRNA
PRSS30P	hsa-miR-125b-5p	ULK3	lncRNA_miRNA_mRNA
CMAHP	hsa-miR-125b-5p	ULK3	lncRNA_miRNA_mRNA
PRSS30P	hsa-miR-125b-5p	VDR	lncRNA_miRNA_mRNA
CMAHP	hsa-miR-125b-5p	VDR	lncRNA_miRNA_mRNA
PRSS30P	hsa-miR-125b-5p	VPS4B	lncRNA_miRNA_mRNA
CMAHP	hsa-miR-125b-5p	VPS4B	lncRNA_miRNA_mRNA
PRSS30P	hsa-miR-125b-5p	ZFYVE1	lncRNA_miRNA_mRNA
CMAHP	hsa-miR-125b-5p	ZFYVE1	lncRNA_miRNA_mRNA
PRSS30P	hsa-miR-125b-5p	ZNF385A	lncRNA_miRNA_mRNA
CMAHP	hsa-miR-125b-5p	ZNF385A	lncRNA_miRNA_mRNA
PRSS30P	hsa-miR-125b-5p	ZSWIM6	lncRNA_miRNA_mRNA
CMAHP	hsa-miR-125b-5p	ZSWIM6	lncRNA_miRNA_mRNA
UCA1	hsa-miR-129-5p	ABCC5	lncRNA_miRNA_mRNA
SDHAP2	hsa-miR-129-5p	ABCC5	lncRNA_miRNA_mRNA
UCA1	hsa-miR-129-5p	ACSL4	lncRNA_miRNA_mRNA
SDHAP2	hsa-miR-129-5p	ACSL4	lncRNA_miRNA_mRNA
UCA1	hsa-miR-129-5p	ADD3	lncRNA_miRNA_mRNA
SDHAP2	hsa-miR-129-5p	ADD3	lncRNA_miRNA_mRNA
UCA1	hsa-miR-129-5p	AKAP10	lncRNA_miRNA_mRNA
SDHAP2	hsa-miR-129-5p	AKAP10	lncRNA_miRNA_mRNA
UCA1	hsa-miR-129-5p	APC	lncRNA_miRNA_mRNA
SDHAP2	hsa-miR-129-5p	APC	lncRNA_miRNA_mRNA
UCA1	hsa-miR-129-5p	BMPR2	lncRNA_miRNA_mRNA
SDHAP2	hsa-miR-129-5p	BMPR2	lncRNA_miRNA_mRNA
UCA1	hsa-miR-129-5p	C1S	lncRNA_miRNA_mRNA
SDHAP2	hsa-miR-129-5p	C1S	lncRNA_miRNA_mRNA
UCA1	hsa-miR-129-5p	CALM1	lncRNA_miRNA_mRNA
SDHAP2	hsa-miR-129-5p	CALM1	lncRNA_miRNA_mRNA
UCA1	hsa-miR-129-5p	CBX4	lncRNA_miRNA_mRNA
SDHAP2	hsa-miR-129-5p	CBX4	lncRNA_miRNA_mRNA
UCA1	hsa-miR-129-5p	CBX6	lncRNA_miRNA_mRNA
SDHAP2	hsa-miR-129-5p	CBX6	lncRNA_miRNA_mRNA
UCA1	hsa-miR-129-5p	CDK6	lncRNA_miRNA_mRNA
SDHAP2	hsa-miR-129-5p	CDK6	lncRNA_miRNA_mRNA
UCA1	hsa-miR-129-5p	CLOCK	lncRNA_miRNA_mRNA
SDHAP2	hsa-miR-129-5p	CLOCK	lncRNA_miRNA_mRNA
UCA1	hsa-miR-129-5p	CNTLN	lncRNA_miRNA_mRNA
SDHAP2	hsa-miR-129-5p	CNTLN	lncRNA_miRNA_mRNA
UCA1	hsa-miR-129-5p	DAB2	lncRNA_miRNA_mRNA
SDHAP2	hsa-miR-129-5p	DAB2	lncRNA_miRNA_mRNA
UCA1	hsa-miR-129-5p	DIS3	lncRNA_miRNA_mRNA
SDHAP2	hsa-miR-129-5p	DIS3	lncRNA_miRNA_mRNA
UCA1	hsa-miR-129-5p	DNAJC15	lncRNA_miRNA_mRNA
SDHAP2	hsa-miR-129-5p	DNAJC15	lncRNA_miRNA_mRNA
UCA1	hsa-miR-129-5p	DUSP10	lncRNA_miRNA_mRNA
SDHAP2	hsa-miR-129-5p	DUSP10	lncRNA_miRNA_mRNA
UCA1	hsa-miR-129-5p	EBF1	lncRNA_miRNA_mRNA
SDHAP2	hsa-miR-129-5p	EBF1	lncRNA_miRNA_mRNA
UCA1	hsa-miR-129-5p	EI24	lncRNA_miRNA_mRNA
SDHAP2	hsa-miR-129-5p	EI24	lncRNA_miRNA_mRNA
UCA1	hsa-miR-129-5p	ETV6	lncRNA_miRNA_mRNA
SDHAP2	hsa-miR-129-5p	ETV6	lncRNA_miRNA_mRNA
UCA1	hsa-miR-129-5p	EXPH5	lncRNA_miRNA_mRNA
SDHAP2	hsa-miR-129-5p	EXPH5	lncRNA_miRNA_mRNA
UCA1	hsa-miR-129-5p	FMR1	lncRNA_miRNA_mRNA
SDHAP2	hsa-miR-129-5p	FMR1	lncRNA_miRNA_mRNA
UCA1	hsa-miR-129-5p	FNIP2	lncRNA_miRNA_mRNA
SDHAP2	hsa-miR-129-5p	FNIP2	lncRNA_miRNA_mRNA
UCA1	hsa-miR-129-5p	GABBR2	lncRNA_miRNA_mRNA
SDHAP2	hsa-miR-129-5p	GABBR2	lncRNA_miRNA_mRNA
UCA1	hsa-miR-129-5p	GALNT1	lncRNA_miRNA_mRNA
SDHAP2	hsa-miR-129-5p	GALNT1	lncRNA_miRNA_mRNA
UCA1	hsa-miR-129-5p	GNAQ	lncRNA_miRNA_mRNA
SDHAP2	hsa-miR-129-5p	GNAQ	lncRNA_miRNA_mRNA
UCA1	hsa-miR-129-5p	HBS1L	lncRNA_miRNA_mRNA
SDHAP2	hsa-miR-129-5p	HBS1L	lncRNA_miRNA_mRNA
UCA1	hsa-miR-129-5p	HMGB1	lncRNA_miRNA_mRNA
SDHAP2	hsa-miR-129-5p	HMGB1	lncRNA_miRNA_mRNA
UCA1	hsa-miR-129-5p	HNRNPA3	lncRNA_miRNA_mRNA
SDHAP2	hsa-miR-129-5p	HNRNPA3	lncRNA_miRNA_mRNA
UCA1	hsa-miR-129-5p	KANK4	lncRNA_miRNA_mRNA
SDHAP2	hsa-miR-129-5p	KANK4	lncRNA_miRNA_mRNA
UCA1	hsa-miR-129-5p	KAT6B	lncRNA_miRNA_mRNA
SDHAP2	hsa-miR-129-5p	KAT6B	lncRNA_miRNA_mRNA
UCA1	hsa-miR-129-5p	KLHL5	lncRNA_miRNA_mRNA
SDHAP2	hsa-miR-129-5p	KLHL5	lncRNA_miRNA_mRNA
UCA1	hsa-miR-129-5p	LIMS1	lncRNA_miRNA_mRNA
SDHAP2	hsa-miR-129-5p	LIMS1	lncRNA_miRNA_mRNA
UCA1	hsa-miR-129-5p	LRRC2	lncRNA_miRNA_mRNA
SDHAP2	hsa-miR-129-5p	LRRC2	lncRNA_miRNA_mRNA
UCA1	hsa-miR-129-5p	NWD1	lncRNA_miRNA_mRNA
SDHAP2	hsa-miR-129-5p	NWD1	lncRNA_miRNA_mRNA
UCA1	hsa-miR-129-5p	PAPD5	lncRNA_miRNA_mRNA
SDHAP2	hsa-miR-129-5p	PAPD5	lncRNA_miRNA_mRNA
UCA1	hsa-miR-129-5p	PRDM1	lncRNA_miRNA_mRNA
SDHAP2	hsa-miR-129-5p	PRDM1	lncRNA_miRNA_mRNA
UCA1	hsa-miR-129-5p	RBM47	lncRNA_miRNA_mRNA
SDHAP2	hsa-miR-129-5p	RBM47	lncRNA_miRNA_mRNA
UCA1	hsa-miR-129-5p	RBMXL1	lncRNA_miRNA_mRNA
SDHAP2	hsa-miR-129-5p	RBMXL1	lncRNA_miRNA_mRNA
UCA1	hsa-miR-129-5p	REEP1	lncRNA_miRNA_mRNA
SDHAP2	hsa-miR-129-5p	REEP1	lncRNA_miRNA_mRNA
UCA1	hsa-miR-129-5p	RNF165	lncRNA_miRNA_mRNA
SDHAP2	hsa-miR-129-5p	RNF165	lncRNA_miRNA_mRNA
UCA1	hsa-miR-129-5p	RSBN1	lncRNA_miRNA_mRNA
SDHAP2	hsa-miR-129-5p	RSBN1	lncRNA_miRNA_mRNA
UCA1	hsa-miR-129-5p	RYBP	lncRNA_miRNA_mRNA
SDHAP2	hsa-miR-129-5p	RYBP	lncRNA_miRNA_mRNA
UCA1	hsa-miR-129-5p	SBNO1	lncRNA_miRNA_mRNA
SDHAP2	hsa-miR-129-5p	SBNO1	lncRNA_miRNA_mRNA
UCA1	hsa-miR-129-5p	SEMA6A	lncRNA_miRNA_mRNA
SDHAP2	hsa-miR-129-5p	SEMA6A	lncRNA_miRNA_mRNA
UCA1	hsa-miR-129-5p	SESN3	lncRNA_miRNA_mRNA
SDHAP2	hsa-miR-129-5p	SESN3	lncRNA_miRNA_mRNA
UCA1	hsa-miR-129-5p	SLBP	lncRNA_miRNA_mRNA
SDHAP2	hsa-miR-129-5p	SLBP	lncRNA_miRNA_mRNA
UCA1	hsa-miR-129-5p	SORBS2	lncRNA_miRNA_mRNA
SDHAP2	hsa-miR-129-5p	SORBS2	lncRNA_miRNA_mRNA
UCA1	hsa-miR-129-5p	SOX4	lncRNA_miRNA_mRNA
SDHAP2	hsa-miR-129-5p	SOX4	lncRNA_miRNA_mRNA
UCA1	hsa-miR-129-5p	SPRY4	lncRNA_miRNA_mRNA
SDHAP2	hsa-miR-129-5p	SPRY4	lncRNA_miRNA_mRNA
UCA1	hsa-miR-129-5p	STON2	lncRNA_miRNA_mRNA
SDHAP2	hsa-miR-129-5p	STON2	lncRNA_miRNA_mRNA
UCA1	hsa-miR-129-5p	TERF2	lncRNA_miRNA_mRNA
SDHAP2	hsa-miR-129-5p	TERF2	lncRNA_miRNA_mRNA
UCA1	hsa-miR-129-5p	UNC5D	lncRNA_miRNA_mRNA
SDHAP2	hsa-miR-129-5p	UNC5D	lncRNA_miRNA_mRNA
UCA1	hsa-miR-129-5p	USP6NL	lncRNA_miRNA_mRNA
SDHAP2	hsa-miR-129-5p	USP6NL	lncRNA_miRNA_mRNA
UCA1	hsa-miR-129-5p	ZNF25	lncRNA_miRNA_mRNA
SDHAP2	hsa-miR-129-5p	ZNF25	lncRNA_miRNA_mRNA
UCA1	hsa-miR-1297	ACBD5	lncRNA_miRNA_mRNA
SDHAP2	hsa-miR-1297	ACBD5	lncRNA_miRNA_mRNA
UCA1	hsa-miR-1297	ADM	lncRNA_miRNA_mRNA
SDHAP2	hsa-miR-1297	ADM	lncRNA_miRNA_mRNA
UCA1	hsa-miR-1297	ALG1	lncRNA_miRNA_mRNA
SDHAP2	hsa-miR-1297	ALG1	lncRNA_miRNA_mRNA
UCA1	hsa-miR-1297	BLOC1S2	lncRNA_miRNA_mRNA
SDHAP2	hsa-miR-1297	BLOC1S2	lncRNA_miRNA_mRNA
UCA1	hsa-miR-1297	C14orf37	lncRNA_miRNA_mRNA
SDHAP2	hsa-miR-1297	C14orf37	lncRNA_miRNA_mRNA
UCA1	hsa-miR-1297	CCND2	lncRNA_miRNA_mRNA
SDHAP2	hsa-miR-1297	CCND2	lncRNA_miRNA_mRNA
UCA1	hsa-miR-1297	CHAC1	lncRNA_miRNA_mRNA
SDHAP2	hsa-miR-1297	CHAC1	lncRNA_miRNA_mRNA
UCA1	hsa-miR-1297	CKS2	lncRNA_miRNA_mRNA
SDHAP2	hsa-miR-1297	CKS2	lncRNA_miRNA_mRNA
UCA1	hsa-miR-1297	CREBRF	lncRNA_miRNA_mRNA
SDHAP2	hsa-miR-1297	CREBRF	lncRNA_miRNA_mRNA
UCA1	hsa-miR-1297	CREBZF	lncRNA_miRNA_mRNA
SDHAP2	hsa-miR-1297	CREBZF	lncRNA_miRNA_mRNA
UCA1	hsa-miR-1297	CTNS	lncRNA_miRNA_mRNA
SDHAP2	hsa-miR-1297	CTNS	lncRNA_miRNA_mRNA
UCA1	hsa-miR-1297	DEPDC1	lncRNA_miRNA_mRNA
SDHAP2	hsa-miR-1297	DEPDC1	lncRNA_miRNA_mRNA
UCA1	hsa-miR-1297	E2F7	lncRNA_miRNA_mRNA
SDHAP2	hsa-miR-1297	E2F7	lncRNA_miRNA_mRNA
UCA1	hsa-miR-1297	EDEM3	lncRNA_miRNA_mRNA
SDHAP2	hsa-miR-1297	EDEM3	lncRNA_miRNA_mRNA
UCA1	hsa-miR-1297	EPB41L3	lncRNA_miRNA_mRNA
SDHAP2	hsa-miR-1297	EPB41L3	lncRNA_miRNA_mRNA
UCA1	hsa-miR-1297	FAM177A1	lncRNA_miRNA_mRNA
SDHAP2	hsa-miR-1297	FAM177A1	lncRNA_miRNA_mRNA
UCA1	hsa-miR-1297	FAXC	lncRNA_miRNA_mRNA
SDHAP2	hsa-miR-1297	FAXC	lncRNA_miRNA_mRNA
UCA1	hsa-miR-1297	FRAT2	lncRNA_miRNA_mRNA
SDHAP2	hsa-miR-1297	FRAT2	lncRNA_miRNA_mRNA
UCA1	hsa-miR-1297	GSK3B	lncRNA_miRNA_mRNA
SDHAP2	hsa-miR-1297	GSK3B	lncRNA_miRNA_mRNA
UCA1	hsa-miR-1297	GTF2A1	lncRNA_miRNA_mRNA
SDHAP2	hsa-miR-1297	GTF2A1	lncRNA_miRNA_mRNA
UCA1	hsa-miR-1297	KPNA2	lncRNA_miRNA_mRNA
SDHAP2	hsa-miR-1297	KPNA2	lncRNA_miRNA_mRNA
UCA1	hsa-miR-1297	LOXL2	lncRNA_miRNA_mRNA
SDHAP2	hsa-miR-1297	LOXL2	lncRNA_miRNA_mRNA
UCA1	hsa-miR-1297	MAN2A1	lncRNA_miRNA_mRNA
SDHAP2	hsa-miR-1297	MAN2A1	lncRNA_miRNA_mRNA
UCA1	hsa-miR-1297	MAPK6	lncRNA_miRNA_mRNA
SDHAP2	hsa-miR-1297	MAPK6	lncRNA_miRNA_mRNA
UCA1	hsa-miR-1297	MAT2A	lncRNA_miRNA_mRNA
SDHAP2	hsa-miR-1297	MAT2A	lncRNA_miRNA_mRNA
UCA1	hsa-miR-1297	MTDH	lncRNA_miRNA_mRNA
SDHAP2	hsa-miR-1297	MTDH	lncRNA_miRNA_mRNA
UCA1	hsa-miR-1297	MTMR12	lncRNA_miRNA_mRNA
SDHAP2	hsa-miR-1297	MTMR12	lncRNA_miRNA_mRNA
UCA1	hsa-miR-1297	NABP1	lncRNA_miRNA_mRNA
SDHAP2	hsa-miR-1297	NABP1	lncRNA_miRNA_mRNA
UCA1	hsa-miR-1297	NUS1	lncRNA_miRNA_mRNA
SDHAP2	hsa-miR-1297	NUS1	lncRNA_miRNA_mRNA
UCA1	hsa-miR-1297	OTUD4	lncRNA_miRNA_mRNA
SDHAP2	hsa-miR-1297	OTUD4	lncRNA_miRNA_mRNA
UCA1	hsa-miR-1297	PHAX	lncRNA_miRNA_mRNA
SDHAP2	hsa-miR-1297	PHAX	lncRNA_miRNA_mRNA
UCA1	hsa-miR-1297	PMAIP1	lncRNA_miRNA_mRNA
SDHAP2	hsa-miR-1297	PMAIP1	lncRNA_miRNA_mRNA
UCA1	hsa-miR-1297	RHOQ	lncRNA_miRNA_mRNA
SDHAP2	hsa-miR-1297	RHOQ	lncRNA_miRNA_mRNA
UCA1	hsa-miR-1297	RNF6	lncRNA_miRNA_mRNA
SDHAP2	hsa-miR-1297	RNF6	lncRNA_miRNA_mRNA
UCA1	hsa-miR-1297	SACS	lncRNA_miRNA_mRNA
SDHAP2	hsa-miR-1297	SACS	lncRNA_miRNA_mRNA
UCA1	hsa-miR-1297	SFPQ	lncRNA_miRNA_mRNA
SDHAP2	hsa-miR-1297	SFPQ	lncRNA_miRNA_mRNA
UCA1	hsa-miR-1297	SLC25A36	lncRNA_miRNA_mRNA
SDHAP2	hsa-miR-1297	SLC25A36	lncRNA_miRNA_mRNA
UCA1	hsa-miR-1297	STRADB	lncRNA_miRNA_mRNA
SDHAP2	hsa-miR-1297	STRADB	lncRNA_miRNA_mRNA
UCA1	hsa-miR-1297	TBC1D13	lncRNA_miRNA_mRNA
SDHAP2	hsa-miR-1297	TBC1D13	lncRNA_miRNA_mRNA
UCA1	hsa-miR-1297	TET3	lncRNA_miRNA_mRNA
SDHAP2	hsa-miR-1297	TET3	lncRNA_miRNA_mRNA
UCA1	hsa-miR-1297	TMEM2	lncRNA_miRNA_mRNA
SDHAP2	hsa-miR-1297	TMEM2	lncRNA_miRNA_mRNA
UCA1	hsa-miR-1297	TNRC6B	lncRNA_miRNA_mRNA
SDHAP2	hsa-miR-1297	TNRC6B	lncRNA_miRNA_mRNA
UCA1	hsa-miR-1297	TOB1	lncRNA_miRNA_mRNA
SDHAP2	hsa-miR-1297	TOB1	lncRNA_miRNA_mRNA
UCA1	hsa-miR-1297	TRIB2	lncRNA_miRNA_mRNA
SDHAP2	hsa-miR-1297	TRIB2	lncRNA_miRNA_mRNA
UCA1	hsa-miR-1297	UBE2H	lncRNA_miRNA_mRNA
SDHAP2	hsa-miR-1297	UBE2H	lncRNA_miRNA_mRNA
UCA1	hsa-miR-1297	UBR3	lncRNA_miRNA_mRNA
SDHAP2	hsa-miR-1297	UBR3	lncRNA_miRNA_mRNA
UCA1	hsa-miR-1297	UGGT1	lncRNA_miRNA_mRNA
SDHAP2	hsa-miR-1297	UGGT1	lncRNA_miRNA_mRNA
UCA1	hsa-miR-1297	WNK1	lncRNA_miRNA_mRNA
SDHAP2	hsa-miR-1297	WNK1	lncRNA_miRNA_mRNA
UCA1	hsa-miR-1297	ZBTB18	lncRNA_miRNA_mRNA
SDHAP2	hsa-miR-1297	ZBTB18	lncRNA_miRNA_mRNA
UCA1	hsa-miR-1297	ZDHHC18	lncRNA_miRNA_mRNA
SDHAP2	hsa-miR-1297	ZDHHC18	lncRNA_miRNA_mRNA
UCA1	hsa-miR-1297	ZNF410	lncRNA_miRNA_mRNA
SDHAP2	hsa-miR-1297	ZNF410	lncRNA_miRNA_mRNA
UCA1	hsa-miR-1297	ZNF608	lncRNA_miRNA_mRNA
SDHAP2	hsa-miR-1297	ZNF608	lncRNA_miRNA_mRNA
CMAHP	hsa-miR-135a-5p	APC	lncRNA_miRNA_mRNA
UCA1	hsa-miR-135a-5p	APC	lncRNA_miRNA_mRNA
CMAHP	hsa-miR-135a-5p	ARC	lncRNA_miRNA_mRNA
UCA1	hsa-miR-135a-5p	ARC	lncRNA_miRNA_mRNA
CMAHP	hsa-miR-135a-5p	JAK2	lncRNA_miRNA_mRNA
UCA1	hsa-miR-135a-5p	JAK2	lncRNA_miRNA_mRNA
CMAHP	hsa-miR-135a-5p	MTSS1	lncRNA_miRNA_mRNA
UCA1	hsa-miR-135a-5p	MTSS1	lncRNA_miRNA_mRNA
CMAHP	hsa-miR-135a-5p	NR3C2	lncRNA_miRNA_mRNA
UCA1	hsa-miR-135a-5p	NR3C2	lncRNA_miRNA_mRNA
CMAHP	hsa-miR-135a-5p	NUFIP2	lncRNA_miRNA_mRNA
UCA1	hsa-miR-135a-5p	NUFIP2	lncRNA_miRNA_mRNA
CMAHP	hsa-miR-135a-5p	ROCK1	lncRNA_miRNA_mRNA
UCA1	hsa-miR-135a-5p	ROCK1	lncRNA_miRNA_mRNA
CMAHP	hsa-miR-135a-5p	SIAH1	lncRNA_miRNA_mRNA
UCA1	hsa-miR-135a-5p	SIAH1	lncRNA_miRNA_mRNA
CMAHP	hsa-miR-135a-5p	SMAD5	lncRNA_miRNA_mRNA
UCA1	hsa-miR-135a-5p	SMAD5	lncRNA_miRNA_mRNA
CMAHP	hsa-miR-135a-5p	STAT6	lncRNA_miRNA_mRNA
UCA1	hsa-miR-135a-5p	STAT6	lncRNA_miRNA_mRNA
CMAHP	hsa-miR-135a-5p	VLDLR	lncRNA_miRNA_mRNA
UCA1	hsa-miR-135a-5p	VLDLR	lncRNA_miRNA_mRNA
CMAHP	hsa-miR-137	AGO4	lncRNA_miRNA_mRNA
CMAHP	hsa-miR-137	CSE1L	lncRNA_miRNA_mRNA
CMAHP	hsa-miR-137	CTBP1	lncRNA_miRNA_mRNA
CMAHP	hsa-miR-137	DR1	lncRNA_miRNA_mRNA
CMAHP	hsa-miR-137	E2F6	lncRNA_miRNA_mRNA
CMAHP	hsa-miR-137	EOGT	lncRNA_miRNA_mRNA
CMAHP	hsa-miR-137	ESRRA	lncRNA_miRNA_mRNA
CMAHP	hsa-miR-137	FMNL2	lncRNA_miRNA_mRNA
CMAHP	hsa-miR-137	GIGYF1	lncRNA_miRNA_mRNA
CMAHP	hsa-miR-137	GLIPR1	lncRNA_miRNA_mRNA
CMAHP	hsa-miR-137	GLO1	lncRNA_miRNA_mRNA
CMAHP	hsa-miR-137	HNRNPDL	lncRNA_miRNA_mRNA
CMAHP	hsa-miR-137	KDM1A	lncRNA_miRNA_mRNA
CMAHP	hsa-miR-137	KIT	lncRNA_miRNA_mRNA
CMAHP	hsa-miR-137	LIMCH1	lncRNA_miRNA_mRNA
CMAHP	hsa-miR-137	MITF	lncRNA_miRNA_mRNA
CMAHP	hsa-miR-137	NCOA2	lncRNA_miRNA_mRNA
CMAHP	hsa-miR-137	NCOA3	lncRNA_miRNA_mRNA
CMAHP	hsa-miR-137	PAPD7	lncRNA_miRNA_mRNA
CMAHP	hsa-miR-137	PTGS2	lncRNA_miRNA_mRNA
CMAHP	hsa-miR-137	PXN	lncRNA_miRNA_mRNA
CMAHP	hsa-miR-137	RORA	lncRNA_miRNA_mRNA
CMAHP	hsa-miR-137	RREB1	lncRNA_miRNA_mRNA
CMAHP	hsa-miR-137	SFT2D3	lncRNA_miRNA_mRNA
CMAHP	hsa-miR-137	SLC1A5	lncRNA_miRNA_mRNA
CMAHP	hsa-miR-137	SNRK	lncRNA_miRNA_mRNA
CMAHP	hsa-miR-137	YBX1	lncRNA_miRNA_mRNA
CMAHP	hsa-miR-137	YTHDF3	lncRNA_miRNA_mRNA
CMAHP	hsa-miR-137	ZNF326	lncRNA_miRNA_mRNA
PRSS30P	hsa-miR-139-5p	CIAPIN1	lncRNA_miRNA_mRNA
PRSS30P	hsa-miR-139-5p	FOS	lncRNA_miRNA_mRNA
PRSS30P	hsa-miR-139-5p	HNRNPF	lncRNA_miRNA_mRNA
PRSS30P	hsa-miR-139-5p	IGF1R	lncRNA_miRNA_mRNA
PRSS30P	hsa-miR-139-5p	JUN	lncRNA_miRNA_mRNA
PRSS30P	hsa-miR-139-5p	LCOR	lncRNA_miRNA_mRNA
PRSS30P	hsa-miR-139-5p	NANOGNB	lncRNA_miRNA_mRNA
PRSS30P	hsa-miR-139-5p	NR5A2	lncRNA_miRNA_mRNA
PRSS30P	hsa-miR-139-5p	PAPD4	lncRNA_miRNA_mRNA
PRSS30P	hsa-miR-139-5p	ROCK2	lncRNA_miRNA_mRNA
PRSS30P	hsa-miR-139-5p	RREB1	lncRNA_miRNA_mRNA
PRSS30P	hsa-miR-139-5p	STAMBP	lncRNA_miRNA_mRNA
PRSS30P	hsa-miR-139-5p	TCF12	lncRNA_miRNA_mRNA
PRSS30P	hsa-miR-139-5p	TNPO1	lncRNA_miRNA_mRNA
PRSS30P	hsa-miR-139-5p	UHMK1	lncRNA_miRNA_mRNA
PRSS30P	hsa-miR-139-5p	USP6NL	lncRNA_miRNA_mRNA
PRSS30P	hsa-miR-139-5p	ZBTB34	lncRNA_miRNA_mRNA
CMAHP	hsa-miR-142-3p	ACSL4	lncRNA_miRNA_mRNA
CMAHP	hsa-miR-142-3p	AFF1	lncRNA_miRNA_mRNA
CMAHP	hsa-miR-142-3p	AKT1S1	lncRNA_miRNA_mRNA
CMAHP	hsa-miR-142-3p	APC	lncRNA_miRNA_mRNA
CMAHP	hsa-miR-142-3p	ARL15	lncRNA_miRNA_mRNA
CMAHP	hsa-miR-142-3p	ARNTL	lncRNA_miRNA_mRNA
CMAHP	hsa-miR-142-3p	BACH1	lncRNA_miRNA_mRNA
CMAHP	hsa-miR-142-3p	BOD1	lncRNA_miRNA_mRNA
CMAHP	hsa-miR-142-3p	C5orf24	lncRNA_miRNA_mRNA
CMAHP	hsa-miR-142-3p	C9orf72	lncRNA_miRNA_mRNA
CMAHP	hsa-miR-142-3p	CCNT2	lncRNA_miRNA_mRNA
CMAHP	hsa-miR-142-3p	CEP192	lncRNA_miRNA_mRNA
CMAHP	hsa-miR-142-3p	CLDN12	lncRNA_miRNA_mRNA
CMAHP	hsa-miR-142-3p	CLOCK	lncRNA_miRNA_mRNA
CMAHP	hsa-miR-142-3p	CLTA	lncRNA_miRNA_mRNA
CMAHP	hsa-miR-142-3p	CPEB2	lncRNA_miRNA_mRNA
CMAHP	hsa-miR-142-3p	EGR2	lncRNA_miRNA_mRNA
CMAHP	hsa-miR-142-3p	EML4	lncRNA_miRNA_mRNA
CMAHP	hsa-miR-142-3p	EPM2AIP1	lncRNA_miRNA_mRNA
CMAHP	hsa-miR-142-3p	FAM208B	lncRNA_miRNA_mRNA
CMAHP	hsa-miR-142-3p	FBXO3	lncRNA_miRNA_mRNA
CMAHP	hsa-miR-142-3p	FNDC3A	lncRNA_miRNA_mRNA
CMAHP	hsa-miR-142-3p	FYCO1	lncRNA_miRNA_mRNA
CMAHP	hsa-miR-142-3p	GFI1	lncRNA_miRNA_mRNA
CMAHP	hsa-miR-142-3p	GOLGA1	lncRNA_miRNA_mRNA
CMAHP	hsa-miR-142-3p	HECTD1	lncRNA_miRNA_mRNA
CMAHP	hsa-miR-142-3p	HGS	lncRNA_miRNA_mRNA
CMAHP	hsa-miR-142-3p	HMGA1	lncRNA_miRNA_mRNA
CMAHP	hsa-miR-142-3p	HMGB1	lncRNA_miRNA_mRNA
CMAHP	hsa-miR-142-3p	HSPA1B	lncRNA_miRNA_mRNA
CMAHP	hsa-miR-142-3p	INPP5A	lncRNA_miRNA_mRNA
CMAHP	hsa-miR-142-3p	INPP5F	lncRNA_miRNA_mRNA
CMAHP	hsa-miR-142-3p	IPMK	lncRNA_miRNA_mRNA
CMAHP	hsa-miR-142-3p	ITGAV	lncRNA_miRNA_mRNA
CMAHP	hsa-miR-142-3p	KAT2B	lncRNA_miRNA_mRNA
CMAHP	hsa-miR-142-3p	KAT7	lncRNA_miRNA_mRNA
CMAHP	hsa-miR-142-3p	KIF5B	lncRNA_miRNA_mRNA
CMAHP	hsa-miR-142-3p	LCOR	lncRNA_miRNA_mRNA
CMAHP	hsa-miR-142-3p	MARCKS	lncRNA_miRNA_mRNA
CMAHP	hsa-miR-142-3p	MBD6	lncRNA_miRNA_mRNA
CMAHP	hsa-miR-142-3p	MMD	lncRNA_miRNA_mRNA
CMAHP	hsa-miR-142-3p	MORF4L2	lncRNA_miRNA_mRNA
CMAHP	hsa-miR-142-3p	MRFAP1	lncRNA_miRNA_mRNA
CMAHP	hsa-miR-142-3p	MTMR9	lncRNA_miRNA_mRNA
CMAHP	hsa-miR-142-3p	MTUS1	lncRNA_miRNA_mRNA
CMAHP	hsa-miR-142-3p	PPP1R2	lncRNA_miRNA_mRNA
CMAHP	hsa-miR-142-3p	PSMB5	lncRNA_miRNA_mRNA
CMAHP	hsa-miR-142-3p	PTPN23	lncRNA_miRNA_mRNA
CMAHP	hsa-miR-142-3p	RAB39A	lncRNA_miRNA_mRNA
CMAHP	hsa-miR-142-3p	RGL2	lncRNA_miRNA_mRNA
CMAHP	hsa-miR-142-3p	RICTOR	lncRNA_miRNA_mRNA
CMAHP	hsa-miR-142-3p	ROCK2	lncRNA_miRNA_mRNA
CMAHP	hsa-miR-142-3p	SCAMP1	lncRNA_miRNA_mRNA
CMAHP	hsa-miR-142-3p	SGMS1	lncRNA_miRNA_mRNA
CMAHP	hsa-miR-142-3p	SIK1	lncRNA_miRNA_mRNA
CMAHP	hsa-miR-142-3p	SLC35F5	lncRNA_miRNA_mRNA
CMAHP	hsa-miR-142-3p	SLC37A3	lncRNA_miRNA_mRNA
CMAHP	hsa-miR-142-3p	SLC7A11	lncRNA_miRNA_mRNA
CMAHP	hsa-miR-142-3p	SMG1	lncRNA_miRNA_mRNA
CMAHP	hsa-miR-142-3p	STAM	lncRNA_miRNA_mRNA
CMAHP	hsa-miR-142-3p	STRN3	lncRNA_miRNA_mRNA
CMAHP	hsa-miR-142-3p	SYPL1	lncRNA_miRNA_mRNA
CMAHP	hsa-miR-142-3p	TAB2	lncRNA_miRNA_mRNA
CMAHP	hsa-miR-142-3p	TAOK1	lncRNA_miRNA_mRNA
CMAHP	hsa-miR-142-3p	TFG	lncRNA_miRNA_mRNA
CMAHP	hsa-miR-142-3p	TGFBR1	lncRNA_miRNA_mRNA
CMAHP	hsa-miR-142-3p	TIPARP	lncRNA_miRNA_mRNA
CMAHP	hsa-miR-142-3p	TMEM59	lncRNA_miRNA_mRNA
CMAHP	hsa-miR-142-3p	TNKS	lncRNA_miRNA_mRNA
CMAHP	hsa-miR-142-3p	TNRC18	lncRNA_miRNA_mRNA
CMAHP	hsa-miR-142-3p	TSEN34	lncRNA_miRNA_mRNA
CMAHP	hsa-miR-142-3p	TWF1	lncRNA_miRNA_mRNA
CMAHP	hsa-miR-142-3p	USP6NL	lncRNA_miRNA_mRNA
CMAHP	hsa-miR-142-3p	WASL	lncRNA_miRNA_mRNA
CMAHP	hsa-miR-142-3p	ZCCHC14	lncRNA_miRNA_mRNA
CMAHP	hsa-miR-142-3p	ZMYND8	lncRNA_miRNA_mRNA
CMAHP	hsa-miR-142-3p	ZNF217	lncRNA_miRNA_mRNA
SDHAP2	hsa-miR-146b-5p	HNRNPD	lncRNA_miRNA_mRNA
CMAHP	hsa-miR-146b-5p	HNRNPD	lncRNA_miRNA_mRNA
SDHAP2	hsa-miR-146b-5p	IRAK1	lncRNA_miRNA_mRNA
CMAHP	hsa-miR-146b-5p	IRAK1	lncRNA_miRNA_mRNA
SDHAP2	hsa-miR-146b-5p	MMP16	lncRNA_miRNA_mRNA
CMAHP	hsa-miR-146b-5p	MMP16	lncRNA_miRNA_mRNA
SDHAP2	hsa-miR-146b-5p	TRAF6	lncRNA_miRNA_mRNA
CMAHP	hsa-miR-146b-5p	TRAF6	lncRNA_miRNA_mRNA
SDHAP2	hsa-miR-146b-5p	ZNRF3	lncRNA_miRNA_mRNA
CMAHP	hsa-miR-146b-5p	ZNRF3	lncRNA_miRNA_mRNA
SDHAP2	hsa-miR-17-5p	ABCA1	lncRNA_miRNA_mRNA
SDHAP2	hsa-miR-17-5p	ABHD2	lncRNA_miRNA_mRNA
SDHAP2	hsa-miR-17-5p	ACSL4	lncRNA_miRNA_mRNA
SDHAP2	hsa-miR-17-5p	ADARB1	lncRNA_miRNA_mRNA
SDHAP2	hsa-miR-17-5p	AGO1	lncRNA_miRNA_mRNA
SDHAP2	hsa-miR-17-5p	AKAP11	lncRNA_miRNA_mRNA
SDHAP2	hsa-miR-17-5p	AKTIP	lncRNA_miRNA_mRNA
SDHAP2	hsa-miR-17-5p	ANKFY1	lncRNA_miRNA_mRNA
SDHAP2	hsa-miR-17-5p	ANKH	lncRNA_miRNA_mRNA
SDHAP2	hsa-miR-17-5p	ANKIB1	lncRNA_miRNA_mRNA
SDHAP2	hsa-miR-17-5p	ANKRD12	lncRNA_miRNA_mRNA
SDHAP2	hsa-miR-17-5p	ANKRD13C	lncRNA_miRNA_mRNA
SDHAP2	hsa-miR-17-5p	ANKRD33B	lncRNA_miRNA_mRNA
SDHAP2	hsa-miR-17-5p	ANKRD50	lncRNA_miRNA_mRNA
SDHAP2	hsa-miR-17-5p	ANKRD52	lncRNA_miRNA_mRNA
SDHAP2	hsa-miR-17-5p	ARAP2	lncRNA_miRNA_mRNA
SDHAP2	hsa-miR-17-5p	ARHGAP1	lncRNA_miRNA_mRNA
SDHAP2	hsa-miR-17-5p	ARHGAP12	lncRNA_miRNA_mRNA
SDHAP2	hsa-miR-17-5p	ARHGAP35	lncRNA_miRNA_mRNA
SDHAP2	hsa-miR-17-5p	ARID4B	lncRNA_miRNA_mRNA
SDHAP2	hsa-miR-17-5p	ATAD2	lncRNA_miRNA_mRNA
SDHAP2	hsa-miR-17-5p	ATG14	lncRNA_miRNA_mRNA
SDHAP2	hsa-miR-17-5p	ATG16L1	lncRNA_miRNA_mRNA
SDHAP2	hsa-miR-17-5p	ATL3	lncRNA_miRNA_mRNA
SDHAP2	hsa-miR-17-5p	BBX	lncRNA_miRNA_mRNA
SDHAP2	hsa-miR-17-5p	BICD2	lncRNA_miRNA_mRNA
SDHAP2	hsa-miR-17-5p	BMP8B	lncRNA_miRNA_mRNA
SDHAP2	hsa-miR-17-5p	BMPR2	lncRNA_miRNA_mRNA
SDHAP2	hsa-miR-17-5p	BNIP2	lncRNA_miRNA_mRNA
SDHAP2	hsa-miR-17-5p	BRMS1L	lncRNA_miRNA_mRNA
SDHAP2	hsa-miR-17-5p	BTBD7	lncRNA_miRNA_mRNA
SDHAP2	hsa-miR-17-5p	BTG3	lncRNA_miRNA_mRNA
SDHAP2	hsa-miR-17-5p	BTN3A1	lncRNA_miRNA_mRNA
SDHAP2	hsa-miR-17-5p	C14orf28	lncRNA_miRNA_mRNA
SDHAP2	hsa-miR-17-5p	C7orf43	lncRNA_miRNA_mRNA
SDHAP2	hsa-miR-17-5p	C9orf40	lncRNA_miRNA_mRNA
SDHAP2	hsa-miR-17-5p	CADM2	lncRNA_miRNA_mRNA
SDHAP2	hsa-miR-17-5p	CAMTA1	lncRNA_miRNA_mRNA
SDHAP2	hsa-miR-17-5p	CAPN15	lncRNA_miRNA_mRNA
SDHAP2	hsa-miR-17-5p	CAPRIN2	lncRNA_miRNA_mRNA
SDHAP2	hsa-miR-17-5p	CASP2	lncRNA_miRNA_mRNA
SDHAP2	hsa-miR-17-5p	CCDC71L	lncRNA_miRNA_mRNA
SDHAP2	hsa-miR-17-5p	CCND1	lncRNA_miRNA_mRNA
SDHAP2	hsa-miR-17-5p	CCSER2	lncRNA_miRNA_mRNA
SDHAP2	hsa-miR-17-5p	CDKN1A	lncRNA_miRNA_mRNA
SDHAP2	hsa-miR-17-5p	CENPQ	lncRNA_miRNA_mRNA
SDHAP2	hsa-miR-17-5p	CEP170	lncRNA_miRNA_mRNA
SDHAP2	hsa-miR-17-5p	CEP57	lncRNA_miRNA_mRNA
SDHAP2	hsa-miR-17-5p	CEP97	lncRNA_miRNA_mRNA
SDHAP2	hsa-miR-17-5p	CERCAM	lncRNA_miRNA_mRNA
SDHAP2	hsa-miR-17-5p	CFL2	lncRNA_miRNA_mRNA
SDHAP2	hsa-miR-17-5p	CHAF1A	lncRNA_miRNA_mRNA
SDHAP2	hsa-miR-17-5p	CHD9	lncRNA_miRNA_mRNA
SDHAP2	hsa-miR-17-5p	CHIC1	lncRNA_miRNA_mRNA
SDHAP2	hsa-miR-17-5p	CIT	lncRNA_miRNA_mRNA
SDHAP2	hsa-miR-17-5p	CLIP4	lncRNA_miRNA_mRNA
SDHAP2	hsa-miR-17-5p	CLOCK	lncRNA_miRNA_mRNA
SDHAP2	hsa-miR-17-5p	CMPK1	lncRNA_miRNA_mRNA
SDHAP2	hsa-miR-17-5p	CNOT4	lncRNA_miRNA_mRNA
SDHAP2	hsa-miR-17-5p	CNOT6L	lncRNA_miRNA_mRNA
SDHAP2	hsa-miR-17-5p	CNOT7	lncRNA_miRNA_mRNA
SDHAP2	hsa-miR-17-5p	CPOX	lncRNA_miRNA_mRNA
SDHAP2	hsa-miR-17-5p	CREB1	lncRNA_miRNA_mRNA
SDHAP2	hsa-miR-17-5p	CRK	lncRNA_miRNA_mRNA
SDHAP2	hsa-miR-17-5p	CRY2	lncRNA_miRNA_mRNA
SDHAP2	hsa-miR-17-5p	CTSA	lncRNA_miRNA_mRNA
SDHAP2	hsa-miR-17-5p	CYBRD1	lncRNA_miRNA_mRNA
SDHAP2	hsa-miR-17-5p	DCBLD2	lncRNA_miRNA_mRNA
SDHAP2	hsa-miR-17-5p	DDHD1	lncRNA_miRNA_mRNA
SDHAP2	hsa-miR-17-5p	DDX5	lncRNA_miRNA_mRNA
SDHAP2	hsa-miR-17-5p	DENND5B	lncRNA_miRNA_mRNA
SDHAP2	hsa-miR-17-5p	DNAJB9	lncRNA_miRNA_mRNA
SDHAP2	hsa-miR-17-5p	DNAJC27	lncRNA_miRNA_mRNA
SDHAP2	hsa-miR-17-5p	DNM1L	lncRNA_miRNA_mRNA
SDHAP2	hsa-miR-17-5p	DPYSL2	lncRNA_miRNA_mRNA
SDHAP2	hsa-miR-17-5p	DUSP2	lncRNA_miRNA_mRNA
SDHAP2	hsa-miR-17-5p	DYNC1LI2	lncRNA_miRNA_mRNA
SDHAP2	hsa-miR-17-5p	E2F1	lncRNA_miRNA_mRNA
SDHAP2	hsa-miR-17-5p	E2F2	lncRNA_miRNA_mRNA
SDHAP2	hsa-miR-17-5p	E2F5	lncRNA_miRNA_mRNA
SDHAP2	hsa-miR-17-5p	EEA1	lncRNA_miRNA_mRNA
SDHAP2	hsa-miR-17-5p	EFCAB14	lncRNA_miRNA_mRNA
SDHAP2	hsa-miR-17-5p	EGLN3	lncRNA_miRNA_mRNA
SDHAP2	hsa-miR-17-5p	EIF4G2	lncRNA_miRNA_mRNA
SDHAP2	hsa-miR-17-5p	EIF4H	lncRNA_miRNA_mRNA
SDHAP2	hsa-miR-17-5p	EIF5A2	lncRNA_miRNA_mRNA
SDHAP2	hsa-miR-17-5p	ELAVL2	lncRNA_miRNA_mRNA
SDHAP2	hsa-miR-17-5p	ELK4	lncRNA_miRNA_mRNA
SDHAP2	hsa-miR-17-5p	ENPP5	lncRNA_miRNA_mRNA
SDHAP2	hsa-miR-17-5p	EPHA4	lncRNA_miRNA_mRNA
SDHAP2	hsa-miR-17-5p	EPS15L1	lncRNA_miRNA_mRNA
SDHAP2	hsa-miR-17-5p	ERAP1	lncRNA_miRNA_mRNA
SDHAP2	hsa-miR-17-5p	ETV1	lncRNA_miRNA_mRNA
SDHAP2	hsa-miR-17-5p	EZH1	lncRNA_miRNA_mRNA
SDHAP2	hsa-miR-17-5p	F3	lncRNA_miRNA_mRNA
SDHAP2	hsa-miR-17-5p	FAM102A	lncRNA_miRNA_mRNA
SDHAP2	hsa-miR-17-5p	FAM117B	lncRNA_miRNA_mRNA
SDHAP2	hsa-miR-17-5p	FAM126B	lncRNA_miRNA_mRNA
SDHAP2	hsa-miR-17-5p	FAM129A	lncRNA_miRNA_mRNA
SDHAP2	hsa-miR-17-5p	FAM210A	lncRNA_miRNA_mRNA
SDHAP2	hsa-miR-17-5p	FAM46C	lncRNA_miRNA_mRNA
SDHAP2	hsa-miR-17-5p	FAM57A	lncRNA_miRNA_mRNA
SDHAP2	hsa-miR-17-5p	FAXC	lncRNA_miRNA_mRNA
SDHAP2	hsa-miR-17-5p	FBXL5	lncRNA_miRNA_mRNA
SDHAP2	hsa-miR-17-5p	FBXO21	lncRNA_miRNA_mRNA
SDHAP2	hsa-miR-17-5p	FBXO28	lncRNA_miRNA_mRNA
SDHAP2	hsa-miR-17-5p	FBXO31	lncRNA_miRNA_mRNA
SDHAP2	hsa-miR-17-5p	FBXO48	lncRNA_miRNA_mRNA
SDHAP2	hsa-miR-17-5p	FCHO2	lncRNA_miRNA_mRNA
SDHAP2	hsa-miR-17-5p	FEM1C	lncRNA_miRNA_mRNA
SDHAP2	hsa-miR-17-5p	FJX1	lncRNA_miRNA_mRNA
SDHAP2	hsa-miR-17-5p	FNBP1L	lncRNA_miRNA_mRNA
SDHAP2	hsa-miR-17-5p	FOXJ2	lncRNA_miRNA_mRNA
SDHAP2	hsa-miR-17-5p	FOXJ3	lncRNA_miRNA_mRNA
SDHAP2	hsa-miR-17-5p	FOXQ1	lncRNA_miRNA_mRNA
SDHAP2	hsa-miR-17-5p	FRMD6	lncRNA_miRNA_mRNA
SDHAP2	hsa-miR-17-5p	FRS2	lncRNA_miRNA_mRNA
SDHAP2	hsa-miR-17-5p	FYCO1	lncRNA_miRNA_mRNA
SDHAP2	hsa-miR-17-5p	GAB1	lncRNA_miRNA_mRNA
SDHAP2	hsa-miR-17-5p	GBF1	lncRNA_miRNA_mRNA
SDHAP2	hsa-miR-17-5p	GID4	lncRNA_miRNA_mRNA
SDHAP2	hsa-miR-17-5p	GIGYF1	lncRNA_miRNA_mRNA
SDHAP2	hsa-miR-17-5p	GINS4	lncRNA_miRNA_mRNA
SDHAP2	hsa-miR-17-5p	GNB5	lncRNA_miRNA_mRNA
SDHAP2	hsa-miR-17-5p	GNS	lncRNA_miRNA_mRNA
SDHAP2	hsa-miR-17-5p	GOLGA1	lncRNA_miRNA_mRNA
SDHAP2	hsa-miR-17-5p	GOLGA2	lncRNA_miRNA_mRNA
SDHAP2	hsa-miR-17-5p	GPAM	lncRNA_miRNA_mRNA
SDHAP2	hsa-miR-17-5p	HAS2	lncRNA_miRNA_mRNA
SDHAP2	hsa-miR-17-5p	HAUS8	lncRNA_miRNA_mRNA
SDHAP2	hsa-miR-17-5p	HBP1	lncRNA_miRNA_mRNA
SDHAP2	hsa-miR-17-5p	HIF1A	lncRNA_miRNA_mRNA
SDHAP2	hsa-miR-17-5p	HIP1	lncRNA_miRNA_mRNA
SDHAP2	hsa-miR-17-5p	HMBOX1	lncRNA_miRNA_mRNA
SDHAP2	hsa-miR-17-5p	HMGB3	lncRNA_miRNA_mRNA
SDHAP2	hsa-miR-17-5p	HSPA8	lncRNA_miRNA_mRNA
SDHAP2	hsa-miR-17-5p	IFNAR1	lncRNA_miRNA_mRNA
SDHAP2	hsa-miR-17-5p	IRAK4	lncRNA_miRNA_mRNA
SDHAP2	hsa-miR-17-5p	ITCH	lncRNA_miRNA_mRNA
SDHAP2	hsa-miR-17-5p	ITGB8	lncRNA_miRNA_mRNA
SDHAP2	hsa-miR-17-5p	JAK1	lncRNA_miRNA_mRNA
SDHAP2	hsa-miR-17-5p	KAT2B	lncRNA_miRNA_mRNA
SDHAP2	hsa-miR-17-5p	KATNAL1	lncRNA_miRNA_mRNA
SDHAP2	hsa-miR-17-5p	KIAA0513	lncRNA_miRNA_mRNA
SDHAP2	hsa-miR-17-5p	KIAA0922	lncRNA_miRNA_mRNA
SDHAP2	hsa-miR-17-5p	KIAA1147	lncRNA_miRNA_mRNA
SDHAP2	hsa-miR-17-5p	KIAA1191	lncRNA_miRNA_mRNA
SDHAP2	hsa-miR-17-5p	KIF23	lncRNA_miRNA_mRNA
SDHAP2	hsa-miR-17-5p	KLF10	lncRNA_miRNA_mRNA
SDHAP2	hsa-miR-17-5p	KLF3	lncRNA_miRNA_mRNA
SDHAP2	hsa-miR-17-5p	KLHL20	lncRNA_miRNA_mRNA
SDHAP2	hsa-miR-17-5p	KLHL28	lncRNA_miRNA_mRNA
SDHAP2	hsa-miR-17-5p	KMT2A	lncRNA_miRNA_mRNA
SDHAP2	hsa-miR-17-5p	KMT2B	lncRNA_miRNA_mRNA
SDHAP2	hsa-miR-17-5p	KPNA2	lncRNA_miRNA_mRNA
SDHAP2	hsa-miR-17-5p	LAPTM4A	lncRNA_miRNA_mRNA
SDHAP2	hsa-miR-17-5p	LASP1	lncRNA_miRNA_mRNA
SDHAP2	hsa-miR-17-5p	LCOR	lncRNA_miRNA_mRNA
SDHAP2	hsa-miR-17-5p	LDLR	lncRNA_miRNA_mRNA
SDHAP2	hsa-miR-17-5p	LIMA1	lncRNA_miRNA_mRNA
SDHAP2	hsa-miR-17-5p	LIMK1	lncRNA_miRNA_mRNA
SDHAP2	hsa-miR-17-5p	LPGAT1	lncRNA_miRNA_mRNA
SDHAP2	hsa-miR-17-5p	LYSMD3	lncRNA_miRNA_mRNA
SDHAP2	hsa-miR-17-5p	MAP3K12	lncRNA_miRNA_mRNA
SDHAP2	hsa-miR-17-5p	MAP3K2	lncRNA_miRNA_mRNA
SDHAP2	hsa-miR-17-5p	MAP3K3	lncRNA_miRNA_mRNA
SDHAP2	hsa-miR-17-5p	MAP3K8	lncRNA_miRNA_mRNA
SDHAP2	hsa-miR-17-5p	MAP3K9	lncRNA_miRNA_mRNA
SDHAP2	hsa-miR-17-5p	MAPK1	lncRNA_miRNA_mRNA
SDHAP2	hsa-miR-17-5p	MAPK9	lncRNA_miRNA_mRNA
SDHAP2	hsa-miR-17-5p	MAPRE3	lncRNA_miRNA_mRNA
SDHAP2	hsa-miR-17-5p	MASTL	lncRNA_miRNA_mRNA
SDHAP2	hsa-miR-17-5p	MCC	lncRNA_miRNA_mRNA
SDHAP2	hsa-miR-17-5p	MCL1	lncRNA_miRNA_mRNA
SDHAP2	hsa-miR-17-5p	MFSD8	lncRNA_miRNA_mRNA
SDHAP2	hsa-miR-17-5p	MIDN	lncRNA_miRNA_mRNA
SDHAP2	hsa-miR-17-5p	MINK1	lncRNA_miRNA_mRNA
SDHAP2	hsa-miR-17-5p	MKNK2	lncRNA_miRNA_mRNA
SDHAP2	hsa-miR-17-5p	MLXIP	lncRNA_miRNA_mRNA
SDHAP2	hsa-miR-17-5p	MMP2	lncRNA_miRNA_mRNA
SDHAP2	hsa-miR-17-5p	MORF4L1	lncRNA_miRNA_mRNA
SDHAP2	hsa-miR-17-5p	MSMO1	lncRNA_miRNA_mRNA
SDHAP2	hsa-miR-17-5p	MTF1	lncRNA_miRNA_mRNA
SDHAP2	hsa-miR-17-5p	MTMR3	lncRNA_miRNA_mRNA
SDHAP2	hsa-miR-17-5p	NABP1	lncRNA_miRNA_mRNA
SDHAP2	hsa-miR-17-5p	NACC2	lncRNA_miRNA_mRNA
SDHAP2	hsa-miR-17-5p	NAGK	lncRNA_miRNA_mRNA
SDHAP2	hsa-miR-17-5p	NAPEPLD	lncRNA_miRNA_mRNA
SDHAP2	hsa-miR-17-5p	NCOA3	lncRNA_miRNA_mRNA
SDHAP2	hsa-miR-17-5p	NETO2	lncRNA_miRNA_mRNA
SDHAP2	hsa-miR-17-5p	NFAT5	lncRNA_miRNA_mRNA
SDHAP2	hsa-miR-17-5p	NHLRC3	lncRNA_miRNA_mRNA
SDHAP2	hsa-miR-17-5p	NIN	lncRNA_miRNA_mRNA
SDHAP2	hsa-miR-17-5p	NIPA1	lncRNA_miRNA_mRNA
SDHAP2	hsa-miR-17-5p	NKIRAS1	lncRNA_miRNA_mRNA
SDHAP2	hsa-miR-17-5p	NPAS2	lncRNA_miRNA_mRNA
SDHAP2	hsa-miR-17-5p	NPAS3	lncRNA_miRNA_mRNA
SDHAP2	hsa-miR-17-5p	NPAT	lncRNA_miRNA_mRNA
SDHAP2	hsa-miR-17-5p	NR2C2	lncRNA_miRNA_mRNA
SDHAP2	hsa-miR-17-5p	NRBP1	lncRNA_miRNA_mRNA
SDHAP2	hsa-miR-17-5p	NRIP3	lncRNA_miRNA_mRNA
SDHAP2	hsa-miR-17-5p	NUP35	lncRNA_miRNA_mRNA
SDHAP2	hsa-miR-17-5p	OCRL	lncRNA_miRNA_mRNA
SDHAP2	hsa-miR-17-5p	ORMDL3	lncRNA_miRNA_mRNA
SDHAP2	hsa-miR-17-5p	OSTM1	lncRNA_miRNA_mRNA
SDHAP2	hsa-miR-17-5p	OXR1	lncRNA_miRNA_mRNA
SDHAP2	hsa-miR-17-5p	PAFAH1B1	lncRNA_miRNA_mRNA
SDHAP2	hsa-miR-17-5p	PANK3	lncRNA_miRNA_mRNA
SDHAP2	hsa-miR-17-5p	PARD6B	lncRNA_miRNA_mRNA
SDHAP2	hsa-miR-17-5p	PDLIM5	lncRNA_miRNA_mRNA
SDHAP2	hsa-miR-17-5p	PDZD11	lncRNA_miRNA_mRNA
SDHAP2	hsa-miR-17-5p	PFKP	lncRNA_miRNA_mRNA
SDHAP2	hsa-miR-17-5p	PGM2L1	lncRNA_miRNA_mRNA
SDHAP2	hsa-miR-17-5p	PHF6	lncRNA_miRNA_mRNA
SDHAP2	hsa-miR-17-5p	PHTF2	lncRNA_miRNA_mRNA
SDHAP2	hsa-miR-17-5p	PIP4K2A	lncRNA_miRNA_mRNA
SDHAP2	hsa-miR-17-5p	PIP4K2C	lncRNA_miRNA_mRNA
SDHAP2	hsa-miR-17-5p	PITPNA	lncRNA_miRNA_mRNA
SDHAP2	hsa-miR-17-5p	PKD2	lncRNA_miRNA_mRNA
SDHAP2	hsa-miR-17-5p	PKNOX1	lncRNA_miRNA_mRNA
SDHAP2	hsa-miR-17-5p	PLEKHM1	lncRNA_miRNA_mRNA
SDHAP2	hsa-miR-17-5p	PLEKHO2	lncRNA_miRNA_mRNA
SDHAP2	hsa-miR-17-5p	PLS1	lncRNA_miRNA_mRNA
SDHAP2	hsa-miR-17-5p	PLXNA1	lncRNA_miRNA_mRNA
SDHAP2	hsa-miR-17-5p	POLQ	lncRNA_miRNA_mRNA
SDHAP2	hsa-miR-17-5p	POLR3G	lncRNA_miRNA_mRNA
SDHAP2	hsa-miR-17-5p	PPP1R15B	lncRNA_miRNA_mRNA
SDHAP2	hsa-miR-17-5p	PPP1R3B	lncRNA_miRNA_mRNA
SDHAP2	hsa-miR-17-5p	PPP3R1	lncRNA_miRNA_mRNA
SDHAP2	hsa-miR-17-5p	PPP6C	lncRNA_miRNA_mRNA
SDHAP2	hsa-miR-17-5p	PPP6R3	lncRNA_miRNA_mRNA
SDHAP2	hsa-miR-17-5p	PRR14L	lncRNA_miRNA_mRNA
SDHAP2	hsa-miR-17-5p	PTGFRN	lncRNA_miRNA_mRNA
SDHAP2	hsa-miR-17-5p	PTP4A1	lncRNA_miRNA_mRNA
SDHAP2	hsa-miR-17-5p	PTPDC1	lncRNA_miRNA_mRNA
SDHAP2	hsa-miR-17-5p	PTPN4	lncRNA_miRNA_mRNA
SDHAP2	hsa-miR-17-5p	PXK	lncRNA_miRNA_mRNA
SDHAP2	hsa-miR-17-5p	RAB10	lncRNA_miRNA_mRNA
SDHAP2	hsa-miR-17-5p	RAB11FIP1	lncRNA_miRNA_mRNA
SDHAP2	hsa-miR-17-5p	RAB22A	lncRNA_miRNA_mRNA
SDHAP2	hsa-miR-17-5p	RAB5B	lncRNA_miRNA_mRNA
SDHAP2	hsa-miR-17-5p	RABEP1	lncRNA_miRNA_mRNA
SDHAP2	hsa-miR-17-5p	RAP2C	lncRNA_miRNA_mRNA
SDHAP2	hsa-miR-17-5p	RAPGEF4	lncRNA_miRNA_mRNA
SDHAP2	hsa-miR-17-5p	RB1	lncRNA_miRNA_mRNA
SDHAP2	hsa-miR-17-5p	RBBP7	lncRNA_miRNA_mRNA
SDHAP2	hsa-miR-17-5p	RBL1	lncRNA_miRNA_mRNA
SDHAP2	hsa-miR-17-5p	RBL2	lncRNA_miRNA_mRNA
SDHAP2	hsa-miR-17-5p	RBM12B	lncRNA_miRNA_mRNA
SDHAP2	hsa-miR-17-5p	RCCD1	lncRNA_miRNA_mRNA
SDHAP2	hsa-miR-17-5p	REEP3	lncRNA_miRNA_mRNA
SDHAP2	hsa-miR-17-5p	REST	lncRNA_miRNA_mRNA
SDHAP2	hsa-miR-17-5p	RGMB	lncRNA_miRNA_mRNA
SDHAP2	hsa-miR-17-5p	RHOC	lncRNA_miRNA_mRNA
SDHAP2	hsa-miR-17-5p	RLIM	lncRNA_miRNA_mRNA
SDHAP2	hsa-miR-17-5p	RNF145	lncRNA_miRNA_mRNA
SDHAP2	hsa-miR-17-5p	RORA	lncRNA_miRNA_mRNA
SDHAP2	hsa-miR-17-5p	RPA2	lncRNA_miRNA_mRNA
SDHAP2	hsa-miR-17-5p	RPF2	lncRNA_miRNA_mRNA
SDHAP2	hsa-miR-17-5p	RPS6KA5	lncRNA_miRNA_mRNA
SDHAP2	hsa-miR-17-5p	RRAGD	lncRNA_miRNA_mRNA
SDHAP2	hsa-miR-17-5p	RRM2	lncRNA_miRNA_mRNA
SDHAP2	hsa-miR-17-5p	RUFY2	lncRNA_miRNA_mRNA
SDHAP2	hsa-miR-17-5p	RUNDC1	lncRNA_miRNA_mRNA
SDHAP2	hsa-miR-17-5p	RUNX3	lncRNA_miRNA_mRNA
SDHAP2	hsa-miR-17-5p	SACS	lncRNA_miRNA_mRNA
SDHAP2	hsa-miR-17-5p	SALL3	lncRNA_miRNA_mRNA
SDHAP2	hsa-miR-17-5p	SAMD12	lncRNA_miRNA_mRNA
SDHAP2	hsa-miR-17-5p	SCAMP2	lncRNA_miRNA_mRNA
SDHAP2	hsa-miR-17-5p	SCAMP5	lncRNA_miRNA_mRNA
SDHAP2	hsa-miR-17-5p	SEMA4B	lncRNA_miRNA_mRNA
SDHAP2	hsa-miR-17-5p	SEMA7A	lncRNA_miRNA_mRNA
SDHAP2	hsa-miR-17-5p	SERF1A	lncRNA_miRNA_mRNA
SDHAP2	hsa-miR-17-5p	SERF1B	lncRNA_miRNA_mRNA
SDHAP2	hsa-miR-17-5p	SESN3	lncRNA_miRNA_mRNA
SDHAP2	hsa-miR-17-5p	SGMS1	lncRNA_miRNA_mRNA
SDHAP2	hsa-miR-17-5p	SGTB	lncRNA_miRNA_mRNA
SDHAP2	hsa-miR-17-5p	SHOC2	lncRNA_miRNA_mRNA
SDHAP2	hsa-miR-17-5p	SIK1	lncRNA_miRNA_mRNA
SDHAP2	hsa-miR-17-5p	SIKE1	lncRNA_miRNA_mRNA
SDHAP2	hsa-miR-17-5p	SKIL	lncRNA_miRNA_mRNA
SDHAP2	hsa-miR-17-5p	SLAIN2	lncRNA_miRNA_mRNA
SDHAP2	hsa-miR-17-5p	SLC16A9	lncRNA_miRNA_mRNA
SDHAP2	hsa-miR-17-5p	SLC22A23	lncRNA_miRNA_mRNA
SDHAP2	hsa-miR-17-5p	SLK	lncRNA_miRNA_mRNA
SDHAP2	hsa-miR-17-5p	SMAD5	lncRNA_miRNA_mRNA
SDHAP2	hsa-miR-17-5p	SMOC1	lncRNA_miRNA_mRNA
SDHAP2	hsa-miR-17-5p	SNTB2	lncRNA_miRNA_mRNA
SDHAP2	hsa-miR-17-5p	SOCS6	lncRNA_miRNA_mRNA
SDHAP2	hsa-miR-17-5p	SOX4	lncRNA_miRNA_mRNA
SDHAP2	hsa-miR-17-5p	SPOPL	lncRNA_miRNA_mRNA
SDHAP2	hsa-miR-17-5p	SPRED1	lncRNA_miRNA_mRNA
SDHAP2	hsa-miR-17-5p	SQSTM1	lncRNA_miRNA_mRNA
SDHAP2	hsa-miR-17-5p	SRSF2	lncRNA_miRNA_mRNA
SDHAP2	hsa-miR-17-5p	SSH2	lncRNA_miRNA_mRNA
SDHAP2	hsa-miR-17-5p	SSX2IP	lncRNA_miRNA_mRNA
SDHAP2	hsa-miR-17-5p	STAT3	lncRNA_miRNA_mRNA
SDHAP2	hsa-miR-17-5p	STK11	lncRNA_miRNA_mRNA
SDHAP2	hsa-miR-17-5p	STK17B	lncRNA_miRNA_mRNA
SDHAP2	hsa-miR-17-5p	STX6	lncRNA_miRNA_mRNA
SDHAP2	hsa-miR-17-5p	SUCO	lncRNA_miRNA_mRNA
SDHAP2	hsa-miR-17-5p	TADA2B	lncRNA_miRNA_mRNA
SDHAP2	hsa-miR-17-5p	TANC1	lncRNA_miRNA_mRNA
SDHAP2	hsa-miR-17-5p	TBC1D15	lncRNA_miRNA_mRNA
SDHAP2	hsa-miR-17-5p	TBC1D2	lncRNA_miRNA_mRNA
SDHAP2	hsa-miR-17-5p	TET3	lncRNA_miRNA_mRNA
SDHAP2	hsa-miR-17-5p	TFAM	lncRNA_miRNA_mRNA
SDHAP2	hsa-miR-17-5p	TGFBR2	lncRNA_miRNA_mRNA
SDHAP2	hsa-miR-17-5p	TMBIM6	lncRNA_miRNA_mRNA
SDHAP2	hsa-miR-17-5p	TMEM123	lncRNA_miRNA_mRNA
SDHAP2	hsa-miR-17-5p	TMEM127	lncRNA_miRNA_mRNA
SDHAP2	hsa-miR-17-5p	TMEM138	lncRNA_miRNA_mRNA
SDHAP2	hsa-miR-17-5p	TMEM167A	lncRNA_miRNA_mRNA
SDHAP2	hsa-miR-17-5p	TMEM242	lncRNA_miRNA_mRNA
SDHAP2	hsa-miR-17-5p	TMEM245	lncRNA_miRNA_mRNA
SDHAP2	hsa-miR-17-5p	TMEM64	lncRNA_miRNA_mRNA
SDHAP2	hsa-miR-17-5p	TNFAIP1	lncRNA_miRNA_mRNA
SDHAP2	hsa-miR-17-5p	TNFRSF21	lncRNA_miRNA_mRNA
SDHAP2	hsa-miR-17-5p	TNKS2	lncRNA_miRNA_mRNA
SDHAP2	hsa-miR-17-5p	TOPORS	lncRNA_miRNA_mRNA
SDHAP2	hsa-miR-17-5p	TP53INP1	lncRNA_miRNA_mRNA
SDHAP2	hsa-miR-17-5p	TRIM37	lncRNA_miRNA_mRNA
SDHAP2	hsa-miR-17-5p	TRIP10	lncRNA_miRNA_mRNA
SDHAP2	hsa-miR-17-5p	TSG101	lncRNA_miRNA_mRNA
SDHAP2	hsa-miR-17-5p	TWF1	lncRNA_miRNA_mRNA
SDHAP2	hsa-miR-17-5p	TXLNA	lncRNA_miRNA_mRNA
SDHAP2	hsa-miR-17-5p	TXNIP	lncRNA_miRNA_mRNA
SDHAP2	hsa-miR-17-5p	U2SURP	lncRNA_miRNA_mRNA
SDHAP2	hsa-miR-17-5p	UBE2Q2	lncRNA_miRNA_mRNA
SDHAP2	hsa-miR-17-5p	UBE3C	lncRNA_miRNA_mRNA
SDHAP2	hsa-miR-17-5p	UBXN2A	lncRNA_miRNA_mRNA
SDHAP2	hsa-miR-17-5p	ULK1	lncRNA_miRNA_mRNA
SDHAP2	hsa-miR-17-5p	UNK	lncRNA_miRNA_mRNA
SDHAP2	hsa-miR-17-5p	USP28	lncRNA_miRNA_mRNA
SDHAP2	hsa-miR-17-5p	USP3	lncRNA_miRNA_mRNA
SDHAP2	hsa-miR-17-5p	USP32	lncRNA_miRNA_mRNA
SDHAP2	hsa-miR-17-5p	UXS1	lncRNA_miRNA_mRNA
SDHAP2	hsa-miR-17-5p	VPS13C	lncRNA_miRNA_mRNA
SDHAP2	hsa-miR-17-5p	VPS26A	lncRNA_miRNA_mRNA
SDHAP2	hsa-miR-17-5p	WAC	lncRNA_miRNA_mRNA
SDHAP2	hsa-miR-17-5p	WDR37	lncRNA_miRNA_mRNA
SDHAP2	hsa-miR-17-5p	WEE1	lncRNA_miRNA_mRNA
SDHAP2	hsa-miR-17-5p	YOD1	lncRNA_miRNA_mRNA
SDHAP2	hsa-miR-17-5p	ZBTB18	lncRNA_miRNA_mRNA
SDHAP2	hsa-miR-17-5p	ZBTB4	lncRNA_miRNA_mRNA
SDHAP2	hsa-miR-17-5p	ZBTB7A	lncRNA_miRNA_mRNA
SDHAP2	hsa-miR-17-5p	ZBTB9	lncRNA_miRNA_mRNA
SDHAP2	hsa-miR-17-5p	ZC3H12C	lncRNA_miRNA_mRNA
SDHAP2	hsa-miR-17-5p	ZFYVE26	lncRNA_miRNA_mRNA
SDHAP2	hsa-miR-17-5p	ZFYVE9	lncRNA_miRNA_mRNA
SDHAP2	hsa-miR-17-5p	ZNF107	lncRNA_miRNA_mRNA
SDHAP2	hsa-miR-17-5p	ZNF202	lncRNA_miRNA_mRNA
SDHAP2	hsa-miR-17-5p	ZNF280B	lncRNA_miRNA_mRNA
SDHAP2	hsa-miR-17-5p	ZNF417	lncRNA_miRNA_mRNA
SDHAP2	hsa-miR-17-5p	ZNF532	lncRNA_miRNA_mRNA
SDHAP2	hsa-miR-17-5p	ZNF800	lncRNA_miRNA_mRNA
SDHAP2	hsa-miR-17-5p	ZNFX1	lncRNA_miRNA_mRNA
UCA1	hsa-miR-184	LRRC8A	lncRNA_miRNA_mRNA
SDHAP2	hsa-miR-184	LRRC8A	lncRNA_miRNA_mRNA
PRSS30P	hsa-miR-184	LRRC8A	lncRNA_miRNA_mRNA
UCA1	hsa-miR-193a-3p	ABI2	lncRNA_miRNA_mRNA
UCA1	hsa-miR-193a-3p	ARMC1	lncRNA_miRNA_mRNA
UCA1	hsa-miR-193a-3p	DCAF7	lncRNA_miRNA_mRNA
UCA1	hsa-miR-193a-3p	DYRK2	lncRNA_miRNA_mRNA
UCA1	hsa-miR-193a-3p	E2F6	lncRNA_miRNA_mRNA
UCA1	hsa-miR-193a-3p	GDF11	lncRNA_miRNA_mRNA
UCA1	hsa-miR-193a-3p	INO80D	lncRNA_miRNA_mRNA
UCA1	hsa-miR-193a-3p	KMT2A	lncRNA_miRNA_mRNA
UCA1	hsa-miR-193a-3p	KRAS	lncRNA_miRNA_mRNA
UCA1	hsa-miR-193a-3p	LAMC1	lncRNA_miRNA_mRNA
UCA1	hsa-miR-193a-3p	MCL1	lncRNA_miRNA_mRNA
UCA1	hsa-miR-193a-3p	MSANTD2	lncRNA_miRNA_mRNA
UCA1	hsa-miR-193a-3p	PLAU	lncRNA_miRNA_mRNA
UCA1	hsa-miR-193a-3p	SLC10A6	lncRNA_miRNA_mRNA
UCA1	hsa-miR-193a-3p	TMEM30A	lncRNA_miRNA_mRNA
UCA1	hsa-miR-193a-3p	WDR82	lncRNA_miRNA_mRNA
UCA1	hsa-miR-193a-3p	YWHAZ	lncRNA_miRNA_mRNA
CMAHP	hsa-miR-206	ANP32B	lncRNA_miRNA_mRNA
LINC00479	hsa-miR-206	ANP32B	lncRNA_miRNA_mRNA
UCA1	hsa-miR-206	ANP32B	lncRNA_miRNA_mRNA
CMAHP	hsa-miR-206	BDNF	lncRNA_miRNA_mRNA
LINC00479	hsa-miR-206	BDNF	lncRNA_miRNA_mRNA
UCA1	hsa-miR-206	BDNF	lncRNA_miRNA_mRNA
CMAHP	hsa-miR-206	BSCL2	lncRNA_miRNA_mRNA
LINC00479	hsa-miR-206	BSCL2	lncRNA_miRNA_mRNA
UCA1	hsa-miR-206	BSCL2	lncRNA_miRNA_mRNA
CMAHP	hsa-miR-206	CERS2	lncRNA_miRNA_mRNA
LINC00479	hsa-miR-206	CERS2	lncRNA_miRNA_mRNA
UCA1	hsa-miR-206	CERS2	lncRNA_miRNA_mRNA
CMAHP	hsa-miR-206	EIF1AX	lncRNA_miRNA_mRNA
LINC00479	hsa-miR-206	EIF1AX	lncRNA_miRNA_mRNA
UCA1	hsa-miR-206	EIF1AX	lncRNA_miRNA_mRNA
CMAHP	hsa-miR-206	FNDC3A	lncRNA_miRNA_mRNA
LINC00479	hsa-miR-206	FNDC3A	lncRNA_miRNA_mRNA
UCA1	hsa-miR-206	FNDC3A	lncRNA_miRNA_mRNA
CMAHP	hsa-miR-206	FRS2	lncRNA_miRNA_mRNA
LINC00479	hsa-miR-206	FRS2	lncRNA_miRNA_mRNA
UCA1	hsa-miR-206	FRS2	lncRNA_miRNA_mRNA
CMAHP	hsa-miR-206	G6PD	lncRNA_miRNA_mRNA
LINC00479	hsa-miR-206	G6PD	lncRNA_miRNA_mRNA
UCA1	hsa-miR-206	G6PD	lncRNA_miRNA_mRNA
CMAHP	hsa-miR-206	GJA1	lncRNA_miRNA_mRNA
LINC00479	hsa-miR-206	GJA1	lncRNA_miRNA_mRNA
UCA1	hsa-miR-206	GJA1	lncRNA_miRNA_mRNA
CMAHP	hsa-miR-206	GPD2	lncRNA_miRNA_mRNA
LINC00479	hsa-miR-206	GPD2	lncRNA_miRNA_mRNA
UCA1	hsa-miR-206	GPD2	lncRNA_miRNA_mRNA
CMAHP	hsa-miR-206	HSP90B1	lncRNA_miRNA_mRNA
LINC00479	hsa-miR-206	HSP90B1	lncRNA_miRNA_mRNA
UCA1	hsa-miR-206	HSP90B1	lncRNA_miRNA_mRNA
CMAHP	hsa-miR-206	KCNJ2	lncRNA_miRNA_mRNA
LINC00479	hsa-miR-206	KCNJ2	lncRNA_miRNA_mRNA
UCA1	hsa-miR-206	KCNJ2	lncRNA_miRNA_mRNA
CMAHP	hsa-miR-206	KRAS	lncRNA_miRNA_mRNA
LINC00479	hsa-miR-206	KRAS	lncRNA_miRNA_mRNA
UCA1	hsa-miR-206	KRAS	lncRNA_miRNA_mRNA
CMAHP	hsa-miR-206	LRRC59	lncRNA_miRNA_mRNA
LINC00479	hsa-miR-206	LRRC59	lncRNA_miRNA_mRNA
UCA1	hsa-miR-206	LRRC59	lncRNA_miRNA_mRNA
CMAHP	hsa-miR-206	MATR3	lncRNA_miRNA_mRNA
LINC00479	hsa-miR-206	MATR3	lncRNA_miRNA_mRNA
UCA1	hsa-miR-206	MATR3	lncRNA_miRNA_mRNA
CMAHP	hsa-miR-206	NUP50	lncRNA_miRNA_mRNA
LINC00479	hsa-miR-206	NUP50	lncRNA_miRNA_mRNA
UCA1	hsa-miR-206	NUP50	lncRNA_miRNA_mRNA
CMAHP	hsa-miR-206	PAX3	lncRNA_miRNA_mRNA
LINC00479	hsa-miR-206	PAX3	lncRNA_miRNA_mRNA
UCA1	hsa-miR-206	PAX3	lncRNA_miRNA_mRNA
CMAHP	hsa-miR-206	PGD	lncRNA_miRNA_mRNA
LINC00479	hsa-miR-206	PGD	lncRNA_miRNA_mRNA
UCA1	hsa-miR-206	PGD	lncRNA_miRNA_mRNA
CMAHP	hsa-miR-206	RNF138	lncRNA_miRNA_mRNA
LINC00479	hsa-miR-206	RNF138	lncRNA_miRNA_mRNA
UCA1	hsa-miR-206	RNF138	lncRNA_miRNA_mRNA
CMAHP	hsa-miR-206	SFRP1	lncRNA_miRNA_mRNA
LINC00479	hsa-miR-206	SFRP1	lncRNA_miRNA_mRNA
UCA1	hsa-miR-206	SFRP1	lncRNA_miRNA_mRNA
CMAHP	hsa-miR-206	SMARCB1	lncRNA_miRNA_mRNA
LINC00479	hsa-miR-206	SMARCB1	lncRNA_miRNA_mRNA
UCA1	hsa-miR-206	SMARCB1	lncRNA_miRNA_mRNA
CMAHP	hsa-miR-206	STC2	lncRNA_miRNA_mRNA
LINC00479	hsa-miR-206	STC2	lncRNA_miRNA_mRNA
UCA1	hsa-miR-206	STC2	lncRNA_miRNA_mRNA
CMAHP	hsa-miR-206	TKT	lncRNA_miRNA_mRNA
LINC00479	hsa-miR-206	TKT	lncRNA_miRNA_mRNA
UCA1	hsa-miR-206	TKT	lncRNA_miRNA_mRNA
CMAHP	hsa-miR-206	UTRN	lncRNA_miRNA_mRNA
LINC00479	hsa-miR-206	UTRN	lncRNA_miRNA_mRNA
UCA1	hsa-miR-206	UTRN	lncRNA_miRNA_mRNA
CMAHP	hsa-miR-206	VAMP2	lncRNA_miRNA_mRNA
LINC00479	hsa-miR-206	VAMP2	lncRNA_miRNA_mRNA
UCA1	hsa-miR-206	VAMP2	lncRNA_miRNA_mRNA
CMAHP	hsa-miR-206	WEE1	lncRNA_miRNA_mRNA
LINC00479	hsa-miR-206	WEE1	lncRNA_miRNA_mRNA
UCA1	hsa-miR-206	WEE1	lncRNA_miRNA_mRNA
CMAHP	hsa-miR-206	ZNF215	lncRNA_miRNA_mRNA
LINC00479	hsa-miR-206	ZNF215	lncRNA_miRNA_mRNA
UCA1	hsa-miR-206	ZNF215	lncRNA_miRNA_mRNA
SDHAP2	hsa-miR-20b-5p	ABCA1	lncRNA_miRNA_mRNA
SDHAP2	hsa-miR-20b-5p	ABHD2	lncRNA_miRNA_mRNA
SDHAP2	hsa-miR-20b-5p	ACSL4	lncRNA_miRNA_mRNA
SDHAP2	hsa-miR-20b-5p	AGO1	lncRNA_miRNA_mRNA
SDHAP2	hsa-miR-20b-5p	AKTIP	lncRNA_miRNA_mRNA
SDHAP2	hsa-miR-20b-5p	ANKH	lncRNA_miRNA_mRNA
SDHAP2	hsa-miR-20b-5p	ANKIB1	lncRNA_miRNA_mRNA
SDHAP2	hsa-miR-20b-5p	ANKRD12	lncRNA_miRNA_mRNA
SDHAP2	hsa-miR-20b-5p	ANKRD13C	lncRNA_miRNA_mRNA
SDHAP2	hsa-miR-20b-5p	ANKRD33B	lncRNA_miRNA_mRNA
SDHAP2	hsa-miR-20b-5p	ANKRD50	lncRNA_miRNA_mRNA
SDHAP2	hsa-miR-20b-5p	ANKRD52	lncRNA_miRNA_mRNA
SDHAP2	hsa-miR-20b-5p	ARAP2	lncRNA_miRNA_mRNA
SDHAP2	hsa-miR-20b-5p	ARHGAP1	lncRNA_miRNA_mRNA
SDHAP2	hsa-miR-20b-5p	ARHGAP12	lncRNA_miRNA_mRNA
SDHAP2	hsa-miR-20b-5p	ARHGAP35	lncRNA_miRNA_mRNA
SDHAP2	hsa-miR-20b-5p	ARID4B	lncRNA_miRNA_mRNA
SDHAP2	hsa-miR-20b-5p	ATAD2	lncRNA_miRNA_mRNA
SDHAP2	hsa-miR-20b-5p	ATG14	lncRNA_miRNA_mRNA
SDHAP2	hsa-miR-20b-5p	ATG16L1	lncRNA_miRNA_mRNA
SDHAP2	hsa-miR-20b-5p	ATL3	lncRNA_miRNA_mRNA
SDHAP2	hsa-miR-20b-5p	BAMBI	lncRNA_miRNA_mRNA
SDHAP2	hsa-miR-20b-5p	BBX	lncRNA_miRNA_mRNA
SDHAP2	hsa-miR-20b-5p	BICD2	lncRNA_miRNA_mRNA
SDHAP2	hsa-miR-20b-5p	BMPR2	lncRNA_miRNA_mRNA
SDHAP2	hsa-miR-20b-5p	BNIP2	lncRNA_miRNA_mRNA
SDHAP2	hsa-miR-20b-5p	BRMS1L	lncRNA_miRNA_mRNA
SDHAP2	hsa-miR-20b-5p	BTBD7	lncRNA_miRNA_mRNA
SDHAP2	hsa-miR-20b-5p	BTG3	lncRNA_miRNA_mRNA
SDHAP2	hsa-miR-20b-5p	C14orf28	lncRNA_miRNA_mRNA
SDHAP2	hsa-miR-20b-5p	C7orf43	lncRNA_miRNA_mRNA
SDHAP2	hsa-miR-20b-5p	CADM2	lncRNA_miRNA_mRNA
SDHAP2	hsa-miR-20b-5p	CAPN15	lncRNA_miRNA_mRNA
SDHAP2	hsa-miR-20b-5p	CAPRIN2	lncRNA_miRNA_mRNA
SDHAP2	hsa-miR-20b-5p	CCDC71L	lncRNA_miRNA_mRNA
SDHAP2	hsa-miR-20b-5p	CCL1	lncRNA_miRNA_mRNA
SDHAP2	hsa-miR-20b-5p	CCND1	lncRNA_miRNA_mRNA
SDHAP2	hsa-miR-20b-5p	CCSER2	lncRNA_miRNA_mRNA
SDHAP2	hsa-miR-20b-5p	CDKN1A	lncRNA_miRNA_mRNA
SDHAP2	hsa-miR-20b-5p	CENPQ	lncRNA_miRNA_mRNA
SDHAP2	hsa-miR-20b-5p	CEP170	lncRNA_miRNA_mRNA
SDHAP2	hsa-miR-20b-5p	CEP57	lncRNA_miRNA_mRNA
SDHAP2	hsa-miR-20b-5p	CEP97	lncRNA_miRNA_mRNA
SDHAP2	hsa-miR-20b-5p	CERCAM	lncRNA_miRNA_mRNA
SDHAP2	hsa-miR-20b-5p	CFL2	lncRNA_miRNA_mRNA
SDHAP2	hsa-miR-20b-5p	CHAF1A	lncRNA_miRNA_mRNA
SDHAP2	hsa-miR-20b-5p	CHD9	lncRNA_miRNA_mRNA
SDHAP2	hsa-miR-20b-5p	CHIC1	lncRNA_miRNA_mRNA
SDHAP2	hsa-miR-20b-5p	CIT	lncRNA_miRNA_mRNA
SDHAP2	hsa-miR-20b-5p	CLIP4	lncRNA_miRNA_mRNA
SDHAP2	hsa-miR-20b-5p	CLOCK	lncRNA_miRNA_mRNA
SDHAP2	hsa-miR-20b-5p	CMPK1	lncRNA_miRNA_mRNA
SDHAP2	hsa-miR-20b-5p	CNOT6L	lncRNA_miRNA_mRNA
SDHAP2	hsa-miR-20b-5p	CNOT7	lncRNA_miRNA_mRNA
SDHAP2	hsa-miR-20b-5p	CREB1	lncRNA_miRNA_mRNA
SDHAP2	hsa-miR-20b-5p	CRIM1	lncRNA_miRNA_mRNA
SDHAP2	hsa-miR-20b-5p	CRK	lncRNA_miRNA_mRNA
SDHAP2	hsa-miR-20b-5p	CRY2	lncRNA_miRNA_mRNA
SDHAP2	hsa-miR-20b-5p	CYBRD1	lncRNA_miRNA_mRNA
SDHAP2	hsa-miR-20b-5p	DDHD1	lncRNA_miRNA_mRNA
SDHAP2	hsa-miR-20b-5p	DDX5	lncRNA_miRNA_mRNA
SDHAP2	hsa-miR-20b-5p	DENND5B	lncRNA_miRNA_mRNA
SDHAP2	hsa-miR-20b-5p	DNAJB9	lncRNA_miRNA_mRNA
SDHAP2	hsa-miR-20b-5p	DNAJC27	lncRNA_miRNA_mRNA
SDHAP2	hsa-miR-20b-5p	DPYSL2	lncRNA_miRNA_mRNA
SDHAP2	hsa-miR-20b-5p	DUSP2	lncRNA_miRNA_mRNA
SDHAP2	hsa-miR-20b-5p	DYNC1LI2	lncRNA_miRNA_mRNA
SDHAP2	hsa-miR-20b-5p	E2F1	lncRNA_miRNA_mRNA
SDHAP2	hsa-miR-20b-5p	E2F2	lncRNA_miRNA_mRNA
SDHAP2	hsa-miR-20b-5p	E2F5	lncRNA_miRNA_mRNA
SDHAP2	hsa-miR-20b-5p	EEA1	lncRNA_miRNA_mRNA
SDHAP2	hsa-miR-20b-5p	EFCAB14	lncRNA_miRNA_mRNA
SDHAP2	hsa-miR-20b-5p	EGLN3	lncRNA_miRNA_mRNA
SDHAP2	hsa-miR-20b-5p	EIF4H	lncRNA_miRNA_mRNA
SDHAP2	hsa-miR-20b-5p	EIF5A2	lncRNA_miRNA_mRNA
SDHAP2	hsa-miR-20b-5p	ELAVL2	lncRNA_miRNA_mRNA
SDHAP2	hsa-miR-20b-5p	ELK4	lncRNA_miRNA_mRNA
SDHAP2	hsa-miR-20b-5p	ENPP5	lncRNA_miRNA_mRNA
SDHAP2	hsa-miR-20b-5p	EPHA4	lncRNA_miRNA_mRNA
SDHAP2	hsa-miR-20b-5p	EZH1	lncRNA_miRNA_mRNA
SDHAP2	hsa-miR-20b-5p	F3	lncRNA_miRNA_mRNA
SDHAP2	hsa-miR-20b-5p	FAM102A	lncRNA_miRNA_mRNA
SDHAP2	hsa-miR-20b-5p	FAM117B	lncRNA_miRNA_mRNA
SDHAP2	hsa-miR-20b-5p	FAM126B	lncRNA_miRNA_mRNA
SDHAP2	hsa-miR-20b-5p	FAM129A	lncRNA_miRNA_mRNA
SDHAP2	hsa-miR-20b-5p	FAM210A	lncRNA_miRNA_mRNA
SDHAP2	hsa-miR-20b-5p	FAM46C	lncRNA_miRNA_mRNA
SDHAP2	hsa-miR-20b-5p	FBXL5	lncRNA_miRNA_mRNA
SDHAP2	hsa-miR-20b-5p	FBXO21	lncRNA_miRNA_mRNA
SDHAP2	hsa-miR-20b-5p	FBXO31	lncRNA_miRNA_mRNA
SDHAP2	hsa-miR-20b-5p	FBXO48	lncRNA_miRNA_mRNA
SDHAP2	hsa-miR-20b-5p	FCHO2	lncRNA_miRNA_mRNA
SDHAP2	hsa-miR-20b-5p	FEM1C	lncRNA_miRNA_mRNA
SDHAP2	hsa-miR-20b-5p	FJX1	lncRNA_miRNA_mRNA
SDHAP2	hsa-miR-20b-5p	FNBP1L	lncRNA_miRNA_mRNA
SDHAP2	hsa-miR-20b-5p	FOXJ2	lncRNA_miRNA_mRNA
SDHAP2	hsa-miR-20b-5p	FOXJ3	lncRNA_miRNA_mRNA
SDHAP2	hsa-miR-20b-5p	FOXQ1	lncRNA_miRNA_mRNA
SDHAP2	hsa-miR-20b-5p	FRMD6	lncRNA_miRNA_mRNA
SDHAP2	hsa-miR-20b-5p	FRS2	lncRNA_miRNA_mRNA
SDHAP2	hsa-miR-20b-5p	FYCO1	lncRNA_miRNA_mRNA
SDHAP2	hsa-miR-20b-5p	GAB1	lncRNA_miRNA_mRNA
SDHAP2	hsa-miR-20b-5p	GBF1	lncRNA_miRNA_mRNA
SDHAP2	hsa-miR-20b-5p	GID4	lncRNA_miRNA_mRNA
SDHAP2	hsa-miR-20b-5p	GIGYF1	lncRNA_miRNA_mRNA
SDHAP2	hsa-miR-20b-5p	GNB5	lncRNA_miRNA_mRNA
SDHAP2	hsa-miR-20b-5p	GNS	lncRNA_miRNA_mRNA
SDHAP2	hsa-miR-20b-5p	GOLGA1	lncRNA_miRNA_mRNA
SDHAP2	hsa-miR-20b-5p	HAS2	lncRNA_miRNA_mRNA
SDHAP2	hsa-miR-20b-5p	HAUS8	lncRNA_miRNA_mRNA
SDHAP2	hsa-miR-20b-5p	HBP1	lncRNA_miRNA_mRNA
SDHAP2	hsa-miR-20b-5p	HIF1A	lncRNA_miRNA_mRNA
SDHAP2	hsa-miR-20b-5p	HMBOX1	lncRNA_miRNA_mRNA
SDHAP2	hsa-miR-20b-5p	HMGB3	lncRNA_miRNA_mRNA
SDHAP2	hsa-miR-20b-5p	HSPA8	lncRNA_miRNA_mRNA
SDHAP2	hsa-miR-20b-5p	ITCH	lncRNA_miRNA_mRNA
SDHAP2	hsa-miR-20b-5p	JAK1	lncRNA_miRNA_mRNA
SDHAP2	hsa-miR-20b-5p	KATNAL1	lncRNA_miRNA_mRNA
SDHAP2	hsa-miR-20b-5p	KIAA0513	lncRNA_miRNA_mRNA
SDHAP2	hsa-miR-20b-5p	KIAA0922	lncRNA_miRNA_mRNA
SDHAP2	hsa-miR-20b-5p	KIAA1147	lncRNA_miRNA_mRNA
SDHAP2	hsa-miR-20b-5p	KIF23	lncRNA_miRNA_mRNA
SDHAP2	hsa-miR-20b-5p	KLF10	lncRNA_miRNA_mRNA
SDHAP2	hsa-miR-20b-5p	KLF3	lncRNA_miRNA_mRNA
SDHAP2	hsa-miR-20b-5p	KLHL20	lncRNA_miRNA_mRNA
SDHAP2	hsa-miR-20b-5p	KLHL28	lncRNA_miRNA_mRNA
SDHAP2	hsa-miR-20b-5p	KMT2B	lncRNA_miRNA_mRNA
SDHAP2	hsa-miR-20b-5p	KPNA2	lncRNA_miRNA_mRNA
SDHAP2	hsa-miR-20b-5p	LAPTM4A	lncRNA_miRNA_mRNA
SDHAP2	hsa-miR-20b-5p	LASP1	lncRNA_miRNA_mRNA
SDHAP2	hsa-miR-20b-5p	LDLR	lncRNA_miRNA_mRNA
SDHAP2	hsa-miR-20b-5p	LIMA1	lncRNA_miRNA_mRNA
SDHAP2	hsa-miR-20b-5p	LIMK1	lncRNA_miRNA_mRNA
SDHAP2	hsa-miR-20b-5p	LPGAT1	lncRNA_miRNA_mRNA
SDHAP2	hsa-miR-20b-5p	LYSMD3	lncRNA_miRNA_mRNA
SDHAP2	hsa-miR-20b-5p	MAP3K2	lncRNA_miRNA_mRNA
SDHAP2	hsa-miR-20b-5p	MAP3K3	lncRNA_miRNA_mRNA
SDHAP2	hsa-miR-20b-5p	MAPK1	lncRNA_miRNA_mRNA
SDHAP2	hsa-miR-20b-5p	MAPRE3	lncRNA_miRNA_mRNA
SDHAP2	hsa-miR-20b-5p	MASTL	lncRNA_miRNA_mRNA
SDHAP2	hsa-miR-20b-5p	MCC	lncRNA_miRNA_mRNA
SDHAP2	hsa-miR-20b-5p	MCL1	lncRNA_miRNA_mRNA
SDHAP2	hsa-miR-20b-5p	MIDN	lncRNA_miRNA_mRNA
SDHAP2	hsa-miR-20b-5p	MINK1	lncRNA_miRNA_mRNA
SDHAP2	hsa-miR-20b-5p	MKNK2	lncRNA_miRNA_mRNA
SDHAP2	hsa-miR-20b-5p	MORF4L1	lncRNA_miRNA_mRNA
SDHAP2	hsa-miR-20b-5p	MTF1	lncRNA_miRNA_mRNA
SDHAP2	hsa-miR-20b-5p	MTMR3	lncRNA_miRNA_mRNA
SDHAP2	hsa-miR-20b-5p	NABP1	lncRNA_miRNA_mRNA
SDHAP2	hsa-miR-20b-5p	NACC2	lncRNA_miRNA_mRNA
SDHAP2	hsa-miR-20b-5p	NAGK	lncRNA_miRNA_mRNA
SDHAP2	hsa-miR-20b-5p	NCOA3	lncRNA_miRNA_mRNA
SDHAP2	hsa-miR-20b-5p	NETO2	lncRNA_miRNA_mRNA
SDHAP2	hsa-miR-20b-5p	NFAT5	lncRNA_miRNA_mRNA
SDHAP2	hsa-miR-20b-5p	NHLRC3	lncRNA_miRNA_mRNA
SDHAP2	hsa-miR-20b-5p	NIN	lncRNA_miRNA_mRNA
SDHAP2	hsa-miR-20b-5p	NKIRAS1	lncRNA_miRNA_mRNA
SDHAP2	hsa-miR-20b-5p	NPAT	lncRNA_miRNA_mRNA
SDHAP2	hsa-miR-20b-5p	NR2C2	lncRNA_miRNA_mRNA
SDHAP2	hsa-miR-20b-5p	NRBP1	lncRNA_miRNA_mRNA
SDHAP2	hsa-miR-20b-5p	NRIP3	lncRNA_miRNA_mRNA
SDHAP2	hsa-miR-20b-5p	NUP35	lncRNA_miRNA_mRNA
SDHAP2	hsa-miR-20b-5p	OCRL	lncRNA_miRNA_mRNA
SDHAP2	hsa-miR-20b-5p	ORMDL3	lncRNA_miRNA_mRNA
SDHAP2	hsa-miR-20b-5p	OSTM1	lncRNA_miRNA_mRNA
SDHAP2	hsa-miR-20b-5p	OXR1	lncRNA_miRNA_mRNA
SDHAP2	hsa-miR-20b-5p	PAFAH1B1	lncRNA_miRNA_mRNA
SDHAP2	hsa-miR-20b-5p	PANK3	lncRNA_miRNA_mRNA
SDHAP2	hsa-miR-20b-5p	PARD6B	lncRNA_miRNA_mRNA
SDHAP2	hsa-miR-20b-5p	PFKP	lncRNA_miRNA_mRNA
SDHAP2	hsa-miR-20b-5p	PGM2L1	lncRNA_miRNA_mRNA
SDHAP2	hsa-miR-20b-5p	PHF6	lncRNA_miRNA_mRNA
SDHAP2	hsa-miR-20b-5p	PHTF2	lncRNA_miRNA_mRNA
SDHAP2	hsa-miR-20b-5p	PIP4K2A	lncRNA_miRNA_mRNA
SDHAP2	hsa-miR-20b-5p	PIP4K2C	lncRNA_miRNA_mRNA
SDHAP2	hsa-miR-20b-5p	PITPNA	lncRNA_miRNA_mRNA
SDHAP2	hsa-miR-20b-5p	PKNOX1	lncRNA_miRNA_mRNA
SDHAP2	hsa-miR-20b-5p	PLEKHO2	lncRNA_miRNA_mRNA
SDHAP2	hsa-miR-20b-5p	PLS1	lncRNA_miRNA_mRNA
SDHAP2	hsa-miR-20b-5p	PLXNA1	lncRNA_miRNA_mRNA
SDHAP2	hsa-miR-20b-5p	POLQ	lncRNA_miRNA_mRNA
SDHAP2	hsa-miR-20b-5p	POLR3G	lncRNA_miRNA_mRNA
SDHAP2	hsa-miR-20b-5p	PPP1R15B	lncRNA_miRNA_mRNA
SDHAP2	hsa-miR-20b-5p	PPP1R3B	lncRNA_miRNA_mRNA
SDHAP2	hsa-miR-20b-5p	PPP3R1	lncRNA_miRNA_mRNA
SDHAP2	hsa-miR-20b-5p	PPP6C	lncRNA_miRNA_mRNA
SDHAP2	hsa-miR-20b-5p	PPP6R3	lncRNA_miRNA_mRNA
SDHAP2	hsa-miR-20b-5p	PRR14L	lncRNA_miRNA_mRNA
SDHAP2	hsa-miR-20b-5p	PTGFRN	lncRNA_miRNA_mRNA
SDHAP2	hsa-miR-20b-5p	PTPDC1	lncRNA_miRNA_mRNA
SDHAP2	hsa-miR-20b-5p	PTPN4	lncRNA_miRNA_mRNA
SDHAP2	hsa-miR-20b-5p	PXK	lncRNA_miRNA_mRNA
SDHAP2	hsa-miR-20b-5p	RAB10	lncRNA_miRNA_mRNA
SDHAP2	hsa-miR-20b-5p	RAB11FIP1	lncRNA_miRNA_mRNA
SDHAP2	hsa-miR-20b-5p	RAB22A	lncRNA_miRNA_mRNA
SDHAP2	hsa-miR-20b-5p	RAB5B	lncRNA_miRNA_mRNA
SDHAP2	hsa-miR-20b-5p	RABEP1	lncRNA_miRNA_mRNA
SDHAP2	hsa-miR-20b-5p	RAP2C	lncRNA_miRNA_mRNA
SDHAP2	hsa-miR-20b-5p	RAPGEF4	lncRNA_miRNA_mRNA
SDHAP2	hsa-miR-20b-5p	RB1	lncRNA_miRNA_mRNA
SDHAP2	hsa-miR-20b-5p	RBBP7	lncRNA_miRNA_mRNA
SDHAP2	hsa-miR-20b-5p	RBM20	lncRNA_miRNA_mRNA
SDHAP2	hsa-miR-20b-5p	REEP3	lncRNA_miRNA_mRNA
SDHAP2	hsa-miR-20b-5p	REST	lncRNA_miRNA_mRNA
SDHAP2	hsa-miR-20b-5p	RGMB	lncRNA_miRNA_mRNA
SDHAP2	hsa-miR-20b-5p	RHOC	lncRNA_miRNA_mRNA
SDHAP2	hsa-miR-20b-5p	RLIM	lncRNA_miRNA_mRNA
SDHAP2	hsa-miR-20b-5p	RORA	lncRNA_miRNA_mRNA
SDHAP2	hsa-miR-20b-5p	RPA2	lncRNA_miRNA_mRNA
SDHAP2	hsa-miR-20b-5p	RPS6KA5	lncRNA_miRNA_mRNA
SDHAP2	hsa-miR-20b-5p	RRAGD	lncRNA_miRNA_mRNA
SDHAP2	hsa-miR-20b-5p	RRM2	lncRNA_miRNA_mRNA
SDHAP2	hsa-miR-20b-5p	RUFY2	lncRNA_miRNA_mRNA
SDHAP2	hsa-miR-20b-5p	RUNDC1	lncRNA_miRNA_mRNA
SDHAP2	hsa-miR-20b-5p	RUNX3	lncRNA_miRNA_mRNA
SDHAP2	hsa-miR-20b-5p	SACS	lncRNA_miRNA_mRNA
SDHAP2	hsa-miR-20b-5p	SALL3	lncRNA_miRNA_mRNA
SDHAP2	hsa-miR-20b-5p	SAMD12	lncRNA_miRNA_mRNA
SDHAP2	hsa-miR-20b-5p	SCAMP2	lncRNA_miRNA_mRNA
SDHAP2	hsa-miR-20b-5p	SCAMP5	lncRNA_miRNA_mRNA
SDHAP2	hsa-miR-20b-5p	SEMA4B	lncRNA_miRNA_mRNA
SDHAP2	hsa-miR-20b-5p	SEMA7A	lncRNA_miRNA_mRNA
SDHAP2	hsa-miR-20b-5p	SESN3	lncRNA_miRNA_mRNA
SDHAP2	hsa-miR-20b-5p	SGTB	lncRNA_miRNA_mRNA
SDHAP2	hsa-miR-20b-5p	SHOC2	lncRNA_miRNA_mRNA
SDHAP2	hsa-miR-20b-5p	SIK1	lncRNA_miRNA_mRNA
SDHAP2	hsa-miR-20b-5p	SLAIN2	lncRNA_miRNA_mRNA
SDHAP2	hsa-miR-20b-5p	SLC16A9	lncRNA_miRNA_mRNA
SDHAP2	hsa-miR-20b-5p	SLC22A23	lncRNA_miRNA_mRNA
SDHAP2	hsa-miR-20b-5p	SLK	lncRNA_miRNA_mRNA
SDHAP2	hsa-miR-20b-5p	SMAD5	lncRNA_miRNA_mRNA
SDHAP2	hsa-miR-20b-5p	SMOC1	lncRNA_miRNA_mRNA
SDHAP2	hsa-miR-20b-5p	SNTB2	lncRNA_miRNA_mRNA
SDHAP2	hsa-miR-20b-5p	SOX4	lncRNA_miRNA_mRNA
SDHAP2	hsa-miR-20b-5p	SPOPL	lncRNA_miRNA_mRNA
SDHAP2	hsa-miR-20b-5p	SPRED1	lncRNA_miRNA_mRNA
SDHAP2	hsa-miR-20b-5p	SQSTM1	lncRNA_miRNA_mRNA
SDHAP2	hsa-miR-20b-5p	SSX2IP	lncRNA_miRNA_mRNA
SDHAP2	hsa-miR-20b-5p	STAT3	lncRNA_miRNA_mRNA
SDHAP2	hsa-miR-20b-5p	STK17B	lncRNA_miRNA_mRNA
SDHAP2	hsa-miR-20b-5p	STX6	lncRNA_miRNA_mRNA
SDHAP2	hsa-miR-20b-5p	SUCO	lncRNA_miRNA_mRNA
SDHAP2	hsa-miR-20b-5p	TADA2B	lncRNA_miRNA_mRNA
SDHAP2	hsa-miR-20b-5p	TANC1	lncRNA_miRNA_mRNA
SDHAP2	hsa-miR-20b-5p	TET3	lncRNA_miRNA_mRNA
SDHAP2	hsa-miR-20b-5p	TGFBR2	lncRNA_miRNA_mRNA
SDHAP2	hsa-miR-20b-5p	TMBIM6	lncRNA_miRNA_mRNA
SDHAP2	hsa-miR-20b-5p	TMEM123	lncRNA_miRNA_mRNA
SDHAP2	hsa-miR-20b-5p	TMEM127	lncRNA_miRNA_mRNA
SDHAP2	hsa-miR-20b-5p	TMEM167A	lncRNA_miRNA_mRNA
SDHAP2	hsa-miR-20b-5p	TMEM245	lncRNA_miRNA_mRNA
SDHAP2	hsa-miR-20b-5p	TMEM64	lncRNA_miRNA_mRNA
SDHAP2	hsa-miR-20b-5p	TNFAIP1	lncRNA_miRNA_mRNA
SDHAP2	hsa-miR-20b-5p	TNFRSF21	lncRNA_miRNA_mRNA
SDHAP2	hsa-miR-20b-5p	TNKS2	lncRNA_miRNA_mRNA
SDHAP2	hsa-miR-20b-5p	TOPORS	lncRNA_miRNA_mRNA
SDHAP2	hsa-miR-20b-5p	TP53INP1	lncRNA_miRNA_mRNA
SDHAP2	hsa-miR-20b-5p	TRIM37	lncRNA_miRNA_mRNA
SDHAP2	hsa-miR-20b-5p	TRIP10	lncRNA_miRNA_mRNA
SDHAP2	hsa-miR-20b-5p	TSG101	lncRNA_miRNA_mRNA
SDHAP2	hsa-miR-20b-5p	TWF1	lncRNA_miRNA_mRNA
SDHAP2	hsa-miR-20b-5p	TXLNA	lncRNA_miRNA_mRNA
SDHAP2	hsa-miR-20b-5p	TXNIP	lncRNA_miRNA_mRNA
SDHAP2	hsa-miR-20b-5p	U2SURP	lncRNA_miRNA_mRNA
SDHAP2	hsa-miR-20b-5p	UBE2Q2	lncRNA_miRNA_mRNA
SDHAP2	hsa-miR-20b-5p	UBXN2A	lncRNA_miRNA_mRNA
SDHAP2	hsa-miR-20b-5p	ULK1	lncRNA_miRNA_mRNA
SDHAP2	hsa-miR-20b-5p	UNK	lncRNA_miRNA_mRNA
SDHAP2	hsa-miR-20b-5p	USP28	lncRNA_miRNA_mRNA
SDHAP2	hsa-miR-20b-5p	USP3	lncRNA_miRNA_mRNA
SDHAP2	hsa-miR-20b-5p	USP32	lncRNA_miRNA_mRNA
SDHAP2	hsa-miR-20b-5p	UXS1	lncRNA_miRNA_mRNA
SDHAP2	hsa-miR-20b-5p	VPS13C	lncRNA_miRNA_mRNA
SDHAP2	hsa-miR-20b-5p	VPS26A	lncRNA_miRNA_mRNA
SDHAP2	hsa-miR-20b-5p	WAC	lncRNA_miRNA_mRNA
SDHAP2	hsa-miR-20b-5p	WDR37	lncRNA_miRNA_mRNA
SDHAP2	hsa-miR-20b-5p	YOD1	lncRNA_miRNA_mRNA
SDHAP2	hsa-miR-20b-5p	ZBTB18	lncRNA_miRNA_mRNA
SDHAP2	hsa-miR-20b-5p	ZBTB4	lncRNA_miRNA_mRNA
SDHAP2	hsa-miR-20b-5p	ZBTB7A	lncRNA_miRNA_mRNA
SDHAP2	hsa-miR-20b-5p	ZBTB9	lncRNA_miRNA_mRNA
SDHAP2	hsa-miR-20b-5p	ZC3H12C	lncRNA_miRNA_mRNA
SDHAP2	hsa-miR-20b-5p	ZFYVE26	lncRNA_miRNA_mRNA
SDHAP2	hsa-miR-20b-5p	ZFYVE9	lncRNA_miRNA_mRNA
SDHAP2	hsa-miR-20b-5p	ZNF202	lncRNA_miRNA_mRNA
SDHAP2	hsa-miR-20b-5p	ZNF280B	lncRNA_miRNA_mRNA
SDHAP2	hsa-miR-20b-5p	ZNF532	lncRNA_miRNA_mRNA
SDHAP2	hsa-miR-20b-5p	ZNF800	lncRNA_miRNA_mRNA
SDHAP2	hsa-miR-20b-5p	ZNFX1	lncRNA_miRNA_mRNA
CMAHP	hsa-miR-212-3p	AGO1	lncRNA_miRNA_mRNA
SDHAP2	hsa-miR-212-3p	AGO1	lncRNA_miRNA_mRNA
CMAHP	hsa-miR-212-3p	AMD1	lncRNA_miRNA_mRNA
SDHAP2	hsa-miR-212-3p	AMD1	lncRNA_miRNA_mRNA
CMAHP	hsa-miR-212-3p	ARID2	lncRNA_miRNA_mRNA
SDHAP2	hsa-miR-212-3p	ARID2	lncRNA_miRNA_mRNA
CMAHP	hsa-miR-212-3p	ASF1A	lncRNA_miRNA_mRNA
SDHAP2	hsa-miR-212-3p	ASF1A	lncRNA_miRNA_mRNA
CMAHP	hsa-miR-212-3p	BMPER	lncRNA_miRNA_mRNA
SDHAP2	hsa-miR-212-3p	BMPER	lncRNA_miRNA_mRNA
CMAHP	hsa-miR-212-3p	BRWD1	lncRNA_miRNA_mRNA
SDHAP2	hsa-miR-212-3p	BRWD1	lncRNA_miRNA_mRNA
CMAHP	hsa-miR-212-3p	CCDC169	lncRNA_miRNA_mRNA
SDHAP2	hsa-miR-212-3p	CCDC169	lncRNA_miRNA_mRNA
CMAHP	hsa-miR-212-3p	FXR1	lncRNA_miRNA_mRNA
SDHAP2	hsa-miR-212-3p	FXR1	lncRNA_miRNA_mRNA
CMAHP	hsa-miR-212-3p	PEA15	lncRNA_miRNA_mRNA
SDHAP2	hsa-miR-212-3p	PEA15	lncRNA_miRNA_mRNA
CMAHP	hsa-miR-212-3p	PHF20L1	lncRNA_miRNA_mRNA
SDHAP2	hsa-miR-212-3p	PHF20L1	lncRNA_miRNA_mRNA
CMAHP	hsa-miR-212-3p	PRDM15	lncRNA_miRNA_mRNA
SDHAP2	hsa-miR-212-3p	PRDM15	lncRNA_miRNA_mRNA
CMAHP	hsa-miR-212-3p	RB1	lncRNA_miRNA_mRNA
SDHAP2	hsa-miR-212-3p	RB1	lncRNA_miRNA_mRNA
CMAHP	hsa-miR-212-3p	SOD2	lncRNA_miRNA_mRNA
SDHAP2	hsa-miR-212-3p	SOD2	lncRNA_miRNA_mRNA
CMAHP	hsa-miR-212-3p	TJAP1	lncRNA_miRNA_mRNA
SDHAP2	hsa-miR-212-3p	TJAP1	lncRNA_miRNA_mRNA
CMAHP	hsa-miR-212-3p	WT1	lncRNA_miRNA_mRNA
SDHAP2	hsa-miR-212-3p	WT1	lncRNA_miRNA_mRNA
SDHAP2	hsa-miR-216b-5p	AKIP1	lncRNA_miRNA_mRNA
LINC00479	hsa-miR-216b-5p	AKIP1	lncRNA_miRNA_mRNA
PRSS30P	hsa-miR-216b-5p	AKIP1	lncRNA_miRNA_mRNA
SDHAP2	hsa-miR-216b-5p	ARL6IP1	lncRNA_miRNA_mRNA
LINC00479	hsa-miR-216b-5p	ARL6IP1	lncRNA_miRNA_mRNA
PRSS30P	hsa-miR-216b-5p	ARL6IP1	lncRNA_miRNA_mRNA
SDHAP2	hsa-miR-216b-5p	C11orf57	lncRNA_miRNA_mRNA
LINC00479	hsa-miR-216b-5p	C11orf57	lncRNA_miRNA_mRNA
PRSS30P	hsa-miR-216b-5p	C11orf57	lncRNA_miRNA_mRNA
SDHAP2	hsa-miR-216b-5p	CCDC65	lncRNA_miRNA_mRNA
LINC00479	hsa-miR-216b-5p	CCDC65	lncRNA_miRNA_mRNA
PRSS30P	hsa-miR-216b-5p	CCDC65	lncRNA_miRNA_mRNA
SDHAP2	hsa-miR-216b-5p	COL4A4	lncRNA_miRNA_mRNA
LINC00479	hsa-miR-216b-5p	COL4A4	lncRNA_miRNA_mRNA
PRSS30P	hsa-miR-216b-5p	COL4A4	lncRNA_miRNA_mRNA
SDHAP2	hsa-miR-216b-5p	DNAJB9	lncRNA_miRNA_mRNA
LINC00479	hsa-miR-216b-5p	DNAJB9	lncRNA_miRNA_mRNA
PRSS30P	hsa-miR-216b-5p	DNAJB9	lncRNA_miRNA_mRNA
SDHAP2	hsa-miR-216b-5p	FZD5	lncRNA_miRNA_mRNA
LINC00479	hsa-miR-216b-5p	FZD5	lncRNA_miRNA_mRNA
PRSS30P	hsa-miR-216b-5p	FZD5	lncRNA_miRNA_mRNA
SDHAP2	hsa-miR-216b-5p	KLF12	lncRNA_miRNA_mRNA
LINC00479	hsa-miR-216b-5p	KLF12	lncRNA_miRNA_mRNA
PRSS30P	hsa-miR-216b-5p	KLF12	lncRNA_miRNA_mRNA
SDHAP2	hsa-miR-216b-5p	MCM4	lncRNA_miRNA_mRNA
LINC00479	hsa-miR-216b-5p	MCM4	lncRNA_miRNA_mRNA
PRSS30P	hsa-miR-216b-5p	MCM4	lncRNA_miRNA_mRNA
SDHAP2	hsa-miR-216b-5p	PPP2CB	lncRNA_miRNA_mRNA
LINC00479	hsa-miR-216b-5p	PPP2CB	lncRNA_miRNA_mRNA
PRSS30P	hsa-miR-216b-5p	PPP2CB	lncRNA_miRNA_mRNA
SDHAP2	hsa-miR-216b-5p	SMAD1	lncRNA_miRNA_mRNA
LINC00479	hsa-miR-216b-5p	SMAD1	lncRNA_miRNA_mRNA
PRSS30P	hsa-miR-216b-5p	SMAD1	lncRNA_miRNA_mRNA
SDHAP2	hsa-miR-216b-5p	SOCS6	lncRNA_miRNA_mRNA
LINC00479	hsa-miR-216b-5p	SOCS6	lncRNA_miRNA_mRNA
PRSS30P	hsa-miR-216b-5p	SOCS6	lncRNA_miRNA_mRNA
SDHAP2	hsa-miR-216b-5p	TM9SF3	lncRNA_miRNA_mRNA
LINC00479	hsa-miR-216b-5p	TM9SF3	lncRNA_miRNA_mRNA
PRSS30P	hsa-miR-216b-5p	TM9SF3	lncRNA_miRNA_mRNA
SDHAP2	hsa-miR-216b-5p	TPM3	lncRNA_miRNA_mRNA
LINC00479	hsa-miR-216b-5p	TPM3	lncRNA_miRNA_mRNA
PRSS30P	hsa-miR-216b-5p	TPM3	lncRNA_miRNA_mRNA
SDHAP2	hsa-miR-216b-5p	ZDHHC9	lncRNA_miRNA_mRNA
LINC00479	hsa-miR-216b-5p	ZDHHC9	lncRNA_miRNA_mRNA
PRSS30P	hsa-miR-216b-5p	ZDHHC9	lncRNA_miRNA_mRNA
SDHAP2	hsa-miR-216b-5p	ZNF566	lncRNA_miRNA_mRNA
LINC00479	hsa-miR-216b-5p	ZNF566	lncRNA_miRNA_mRNA
PRSS30P	hsa-miR-216b-5p	ZNF566	lncRNA_miRNA_mRNA
GUSBP9	hsa-miR-217	ADSS	lncRNA_miRNA_mRNA
SDHAP2	hsa-miR-217	ADSS	lncRNA_miRNA_mRNA
LINC00479	hsa-miR-217	ADSS	lncRNA_miRNA_mRNA
GUSBP9	hsa-miR-217	DACH1	lncRNA_miRNA_mRNA
SDHAP2	hsa-miR-217	DACH1	lncRNA_miRNA_mRNA
LINC00479	hsa-miR-217	DACH1	lncRNA_miRNA_mRNA
GUSBP9	hsa-miR-217	EZH2	lncRNA_miRNA_mRNA
SDHAP2	hsa-miR-217	EZH2	lncRNA_miRNA_mRNA
LINC00479	hsa-miR-217	EZH2	lncRNA_miRNA_mRNA
GUSBP9	hsa-miR-217	FOXO3	lncRNA_miRNA_mRNA
SDHAP2	hsa-miR-217	FOXO3	lncRNA_miRNA_mRNA
LINC00479	hsa-miR-217	FOXO3	lncRNA_miRNA_mRNA
GUSBP9	hsa-miR-217	GPC5	lncRNA_miRNA_mRNA
SDHAP2	hsa-miR-217	GPC5	lncRNA_miRNA_mRNA
LINC00479	hsa-miR-217	GPC5	lncRNA_miRNA_mRNA
GUSBP9	hsa-miR-217	KRAS	lncRNA_miRNA_mRNA
SDHAP2	hsa-miR-217	KRAS	lncRNA_miRNA_mRNA
LINC00479	hsa-miR-217	KRAS	lncRNA_miRNA_mRNA
GUSBP9	hsa-miR-217	LMLN	lncRNA_miRNA_mRNA
SDHAP2	hsa-miR-217	LMLN	lncRNA_miRNA_mRNA
LINC00479	hsa-miR-217	LMLN	lncRNA_miRNA_mRNA
GUSBP9	hsa-miR-217	MAP1B	lncRNA_miRNA_mRNA
SDHAP2	hsa-miR-217	MAP1B	lncRNA_miRNA_mRNA
LINC00479	hsa-miR-217	MAP1B	lncRNA_miRNA_mRNA
GUSBP9	hsa-miR-217	NR4A2	lncRNA_miRNA_mRNA
SDHAP2	hsa-miR-217	NR4A2	lncRNA_miRNA_mRNA
LINC00479	hsa-miR-217	NR4A2	lncRNA_miRNA_mRNA
GUSBP9	hsa-miR-217	PPM1D	lncRNA_miRNA_mRNA
SDHAP2	hsa-miR-217	PPM1D	lncRNA_miRNA_mRNA
LINC00479	hsa-miR-217	PPM1D	lncRNA_miRNA_mRNA
GUSBP9	hsa-miR-217	SIRT1	lncRNA_miRNA_mRNA
SDHAP2	hsa-miR-217	SIRT1	lncRNA_miRNA_mRNA
LINC00479	hsa-miR-217	SIRT1	lncRNA_miRNA_mRNA
GUSBP9	hsa-miR-217	SNRNP27	lncRNA_miRNA_mRNA
SDHAP2	hsa-miR-217	SNRNP27	lncRNA_miRNA_mRNA
LINC00479	hsa-miR-217	SNRNP27	lncRNA_miRNA_mRNA
GUSBP9	hsa-miR-217	TCF7L2	lncRNA_miRNA_mRNA
SDHAP2	hsa-miR-217	TCF7L2	lncRNA_miRNA_mRNA
LINC00479	hsa-miR-217	TCF7L2	lncRNA_miRNA_mRNA
GUSBP9	hsa-miR-217	TNFRSF21	lncRNA_miRNA_mRNA
SDHAP2	hsa-miR-217	TNFRSF21	lncRNA_miRNA_mRNA
LINC00479	hsa-miR-217	TNFRSF21	lncRNA_miRNA_mRNA
GUSBP9	hsa-miR-22-3p	ARPC5	lncRNA_miRNA_mRNA
SDHAP2	hsa-miR-22-3p	ARPC5	lncRNA_miRNA_mRNA
GUSBP9	hsa-miR-22-3p	BRWD3	lncRNA_miRNA_mRNA
SDHAP2	hsa-miR-22-3p	BRWD3	lncRNA_miRNA_mRNA
GUSBP9	hsa-miR-22-3p	BTG1	lncRNA_miRNA_mRNA
SDHAP2	hsa-miR-22-3p	BTG1	lncRNA_miRNA_mRNA
GUSBP9	hsa-miR-22-3p	C5orf24	lncRNA_miRNA_mRNA
SDHAP2	hsa-miR-22-3p	C5orf24	lncRNA_miRNA_mRNA
GUSBP9	hsa-miR-22-3p	CHD9	lncRNA_miRNA_mRNA
SDHAP2	hsa-miR-22-3p	CHD9	lncRNA_miRNA_mRNA
GUSBP9	hsa-miR-22-3p	CSF1R	lncRNA_miRNA_mRNA
SDHAP2	hsa-miR-22-3p	CSF1R	lncRNA_miRNA_mRNA
GUSBP9	hsa-miR-22-3p	DDIT4	lncRNA_miRNA_mRNA
SDHAP2	hsa-miR-22-3p	DDIT4	lncRNA_miRNA_mRNA
GUSBP9	hsa-miR-22-3p	EDC3	lncRNA_miRNA_mRNA
SDHAP2	hsa-miR-22-3p	EDC3	lncRNA_miRNA_mRNA
GUSBP9	hsa-miR-22-3p	EFR3B	lncRNA_miRNA_mRNA
SDHAP2	hsa-miR-22-3p	EFR3B	lncRNA_miRNA_mRNA
GUSBP9	hsa-miR-22-3p	ERBB3	lncRNA_miRNA_mRNA
SDHAP2	hsa-miR-22-3p	ERBB3	lncRNA_miRNA_mRNA
GUSBP9	hsa-miR-22-3p	ESR1	lncRNA_miRNA_mRNA
SDHAP2	hsa-miR-22-3p	ESR1	lncRNA_miRNA_mRNA
GUSBP9	hsa-miR-22-3p	FRAT2	lncRNA_miRNA_mRNA
SDHAP2	hsa-miR-22-3p	FRAT2	lncRNA_miRNA_mRNA
GUSBP9	hsa-miR-22-3p	H3F3B	lncRNA_miRNA_mRNA
SDHAP2	hsa-miR-22-3p	H3F3B	lncRNA_miRNA_mRNA
GUSBP9	hsa-miR-22-3p	KCTD10	lncRNA_miRNA_mRNA
SDHAP2	hsa-miR-22-3p	KCTD10	lncRNA_miRNA_mRNA
GUSBP9	hsa-miR-22-3p	LIN7C	lncRNA_miRNA_mRNA
SDHAP2	hsa-miR-22-3p	LIN7C	lncRNA_miRNA_mRNA
GUSBP9	hsa-miR-22-3p	LRRC1	lncRNA_miRNA_mRNA
SDHAP2	hsa-miR-22-3p	LRRC1	lncRNA_miRNA_mRNA
GUSBP9	hsa-miR-22-3p	MAX	lncRNA_miRNA_mRNA
SDHAP2	hsa-miR-22-3p	MAX	lncRNA_miRNA_mRNA
GUSBP9	hsa-miR-22-3p	NET1	lncRNA_miRNA_mRNA
SDHAP2	hsa-miR-22-3p	NET1	lncRNA_miRNA_mRNA
GUSBP9	hsa-miR-22-3p	NR3C1	lncRNA_miRNA_mRNA
SDHAP2	hsa-miR-22-3p	NR3C1	lncRNA_miRNA_mRNA
GUSBP9	hsa-miR-22-3p	PDIK1L	lncRNA_miRNA_mRNA
SDHAP2	hsa-miR-22-3p	PDIK1L	lncRNA_miRNA_mRNA
GUSBP9	hsa-miR-22-3p	PTEN	lncRNA_miRNA_mRNA
SDHAP2	hsa-miR-22-3p	PTEN	lncRNA_miRNA_mRNA
GUSBP9	hsa-miR-22-3p	RAB5B	lncRNA_miRNA_mRNA
SDHAP2	hsa-miR-22-3p	RAB5B	lncRNA_miRNA_mRNA
GUSBP9	hsa-miR-22-3p	RCC2	lncRNA_miRNA_mRNA
SDHAP2	hsa-miR-22-3p	RCC2	lncRNA_miRNA_mRNA
GUSBP9	hsa-miR-22-3p	RCOR1	lncRNA_miRNA_mRNA
SDHAP2	hsa-miR-22-3p	RCOR1	lncRNA_miRNA_mRNA
GUSBP9	hsa-miR-22-3p	RGS2	lncRNA_miRNA_mRNA
SDHAP2	hsa-miR-22-3p	RGS2	lncRNA_miRNA_mRNA
GUSBP9	hsa-miR-22-3p	SERBP1	lncRNA_miRNA_mRNA
SDHAP2	hsa-miR-22-3p	SERBP1	lncRNA_miRNA_mRNA
GUSBP9	hsa-miR-22-3p	SP1	lncRNA_miRNA_mRNA
SDHAP2	hsa-miR-22-3p	SP1	lncRNA_miRNA_mRNA
GUSBP9	hsa-miR-22-3p	TET2	lncRNA_miRNA_mRNA
SDHAP2	hsa-miR-22-3p	TET2	lncRNA_miRNA_mRNA
GUSBP9	hsa-miR-22-3p	TIAM1	lncRNA_miRNA_mRNA
SDHAP2	hsa-miR-22-3p	TIAM1	lncRNA_miRNA_mRNA
GUSBP9	hsa-miR-22-3p	TNFRSF10D	lncRNA_miRNA_mRNA
SDHAP2	hsa-miR-22-3p	TNFRSF10D	lncRNA_miRNA_mRNA
GUSBP9	hsa-miR-22-3p	TPD52L2	lncRNA_miRNA_mRNA
SDHAP2	hsa-miR-22-3p	TPD52L2	lncRNA_miRNA_mRNA
GUSBP9	hsa-miR-22-3p	YWHAZ	lncRNA_miRNA_mRNA
SDHAP2	hsa-miR-22-3p	YWHAZ	lncRNA_miRNA_mRNA
UCA1	hsa-miR-23b-3p	ANKRD17	lncRNA_miRNA_mRNA
SDHAP2	hsa-miR-23b-3p	ANKRD17	lncRNA_miRNA_mRNA
CMAHP	hsa-miR-23b-3p	ANKRD17	lncRNA_miRNA_mRNA
LINC00479	hsa-miR-23b-3p	ANKRD17	lncRNA_miRNA_mRNA
UCA1	hsa-miR-23b-3p	ATXN7L3B	lncRNA_miRNA_mRNA
SDHAP2	hsa-miR-23b-3p	ATXN7L3B	lncRNA_miRNA_mRNA
CMAHP	hsa-miR-23b-3p	ATXN7L3B	lncRNA_miRNA_mRNA
LINC00479	hsa-miR-23b-3p	ATXN7L3B	lncRNA_miRNA_mRNA
UCA1	hsa-miR-23b-3p	BRWD1	lncRNA_miRNA_mRNA
SDHAP2	hsa-miR-23b-3p	BRWD1	lncRNA_miRNA_mRNA
CMAHP	hsa-miR-23b-3p	BRWD1	lncRNA_miRNA_mRNA
LINC00479	hsa-miR-23b-3p	BRWD1	lncRNA_miRNA_mRNA
UCA1	hsa-miR-23b-3p	BTLA	lncRNA_miRNA_mRNA
SDHAP2	hsa-miR-23b-3p	BTLA	lncRNA_miRNA_mRNA
CMAHP	hsa-miR-23b-3p	BTLA	lncRNA_miRNA_mRNA
LINC00479	hsa-miR-23b-3p	BTLA	lncRNA_miRNA_mRNA
UCA1	hsa-miR-23b-3p	C8orf58	lncRNA_miRNA_mRNA
SDHAP2	hsa-miR-23b-3p	C8orf58	lncRNA_miRNA_mRNA
CMAHP	hsa-miR-23b-3p	C8orf58	lncRNA_miRNA_mRNA
LINC00479	hsa-miR-23b-3p	C8orf58	lncRNA_miRNA_mRNA
UCA1	hsa-miR-23b-3p	CA2	lncRNA_miRNA_mRNA
SDHAP2	hsa-miR-23b-3p	CA2	lncRNA_miRNA_mRNA
CMAHP	hsa-miR-23b-3p	CA2	lncRNA_miRNA_mRNA
LINC00479	hsa-miR-23b-3p	CA2	lncRNA_miRNA_mRNA
UCA1	hsa-miR-23b-3p	CELF1	lncRNA_miRNA_mRNA
SDHAP2	hsa-miR-23b-3p	CELF1	lncRNA_miRNA_mRNA
CMAHP	hsa-miR-23b-3p	CELF1	lncRNA_miRNA_mRNA
LINC00479	hsa-miR-23b-3p	CELF1	lncRNA_miRNA_mRNA
UCA1	hsa-miR-23b-3p	CHUK	lncRNA_miRNA_mRNA
SDHAP2	hsa-miR-23b-3p	CHUK	lncRNA_miRNA_mRNA
CMAHP	hsa-miR-23b-3p	CHUK	lncRNA_miRNA_mRNA
LINC00479	hsa-miR-23b-3p	CHUK	lncRNA_miRNA_mRNA
UCA1	hsa-miR-23b-3p	CNN2	lncRNA_miRNA_mRNA
SDHAP2	hsa-miR-23b-3p	CNN2	lncRNA_miRNA_mRNA
CMAHP	hsa-miR-23b-3p	CNN2	lncRNA_miRNA_mRNA
LINC00479	hsa-miR-23b-3p	CNN2	lncRNA_miRNA_mRNA
UCA1	hsa-miR-23b-3p	ETNK1	lncRNA_miRNA_mRNA
SDHAP2	hsa-miR-23b-3p	ETNK1	lncRNA_miRNA_mRNA
CMAHP	hsa-miR-23b-3p	ETNK1	lncRNA_miRNA_mRNA
LINC00479	hsa-miR-23b-3p	ETNK1	lncRNA_miRNA_mRNA
UCA1	hsa-miR-23b-3p	FBN2	lncRNA_miRNA_mRNA
SDHAP2	hsa-miR-23b-3p	FBN2	lncRNA_miRNA_mRNA
CMAHP	hsa-miR-23b-3p	FBN2	lncRNA_miRNA_mRNA
LINC00479	hsa-miR-23b-3p	FBN2	lncRNA_miRNA_mRNA
UCA1	hsa-miR-23b-3p	FNIP1	lncRNA_miRNA_mRNA
SDHAP2	hsa-miR-23b-3p	FNIP1	lncRNA_miRNA_mRNA
CMAHP	hsa-miR-23b-3p	FNIP1	lncRNA_miRNA_mRNA
LINC00479	hsa-miR-23b-3p	FNIP1	lncRNA_miRNA_mRNA
UCA1	hsa-miR-23b-3p	FUT4	lncRNA_miRNA_mRNA
SDHAP2	hsa-miR-23b-3p	FUT4	lncRNA_miRNA_mRNA
CMAHP	hsa-miR-23b-3p	FUT4	lncRNA_miRNA_mRNA
LINC00479	hsa-miR-23b-3p	FUT4	lncRNA_miRNA_mRNA
UCA1	hsa-miR-23b-3p	GHITM	lncRNA_miRNA_mRNA
SDHAP2	hsa-miR-23b-3p	GHITM	lncRNA_miRNA_mRNA
CMAHP	hsa-miR-23b-3p	GHITM	lncRNA_miRNA_mRNA
LINC00479	hsa-miR-23b-3p	GHITM	lncRNA_miRNA_mRNA
UCA1	hsa-miR-23b-3p	GJA1	lncRNA_miRNA_mRNA
SDHAP2	hsa-miR-23b-3p	GJA1	lncRNA_miRNA_mRNA
CMAHP	hsa-miR-23b-3p	GJA1	lncRNA_miRNA_mRNA
LINC00479	hsa-miR-23b-3p	GJA1	lncRNA_miRNA_mRNA
UCA1	hsa-miR-23b-3p	HMGB2	lncRNA_miRNA_mRNA
SDHAP2	hsa-miR-23b-3p	HMGB2	lncRNA_miRNA_mRNA
CMAHP	hsa-miR-23b-3p	HMGB2	lncRNA_miRNA_mRNA
LINC00479	hsa-miR-23b-3p	HMGB2	lncRNA_miRNA_mRNA
UCA1	hsa-miR-23b-3p	LBR	lncRNA_miRNA_mRNA
SDHAP2	hsa-miR-23b-3p	LBR	lncRNA_miRNA_mRNA
CMAHP	hsa-miR-23b-3p	LBR	lncRNA_miRNA_mRNA
LINC00479	hsa-miR-23b-3p	LBR	lncRNA_miRNA_mRNA
UCA1	hsa-miR-23b-3p	MARCKS	lncRNA_miRNA_mRNA
SDHAP2	hsa-miR-23b-3p	MARCKS	lncRNA_miRNA_mRNA
CMAHP	hsa-miR-23b-3p	MARCKS	lncRNA_miRNA_mRNA
LINC00479	hsa-miR-23b-3p	MARCKS	lncRNA_miRNA_mRNA
UCA1	hsa-miR-23b-3p	MCFD2	lncRNA_miRNA_mRNA
SDHAP2	hsa-miR-23b-3p	MCFD2	lncRNA_miRNA_mRNA
CMAHP	hsa-miR-23b-3p	MCFD2	lncRNA_miRNA_mRNA
LINC00479	hsa-miR-23b-3p	MCFD2	lncRNA_miRNA_mRNA
UCA1	hsa-miR-23b-3p	MET	lncRNA_miRNA_mRNA
SDHAP2	hsa-miR-23b-3p	MET	lncRNA_miRNA_mRNA
CMAHP	hsa-miR-23b-3p	MET	lncRNA_miRNA_mRNA
LINC00479	hsa-miR-23b-3p	MET	lncRNA_miRNA_mRNA
UCA1	hsa-miR-23b-3p	MMGT1	lncRNA_miRNA_mRNA
SDHAP2	hsa-miR-23b-3p	MMGT1	lncRNA_miRNA_mRNA
CMAHP	hsa-miR-23b-3p	MMGT1	lncRNA_miRNA_mRNA
LINC00479	hsa-miR-23b-3p	MMGT1	lncRNA_miRNA_mRNA
UCA1	hsa-miR-23b-3p	NLGN4X	lncRNA_miRNA_mRNA
SDHAP2	hsa-miR-23b-3p	NLGN4X	lncRNA_miRNA_mRNA
CMAHP	hsa-miR-23b-3p	NLGN4X	lncRNA_miRNA_mRNA
LINC00479	hsa-miR-23b-3p	NLGN4X	lncRNA_miRNA_mRNA
UCA1	hsa-miR-23b-3p	NUFIP2	lncRNA_miRNA_mRNA
SDHAP2	hsa-miR-23b-3p	NUFIP2	lncRNA_miRNA_mRNA
CMAHP	hsa-miR-23b-3p	NUFIP2	lncRNA_miRNA_mRNA
LINC00479	hsa-miR-23b-3p	NUFIP2	lncRNA_miRNA_mRNA
UCA1	hsa-miR-23b-3p	PDIA6	lncRNA_miRNA_mRNA
SDHAP2	hsa-miR-23b-3p	PDIA6	lncRNA_miRNA_mRNA
CMAHP	hsa-miR-23b-3p	PDIA6	lncRNA_miRNA_mRNA
LINC00479	hsa-miR-23b-3p	PDIA6	lncRNA_miRNA_mRNA
UCA1	hsa-miR-23b-3p	PNRC2	lncRNA_miRNA_mRNA
SDHAP2	hsa-miR-23b-3p	PNRC2	lncRNA_miRNA_mRNA
CMAHP	hsa-miR-23b-3p	PNRC2	lncRNA_miRNA_mRNA
LINC00479	hsa-miR-23b-3p	PNRC2	lncRNA_miRNA_mRNA
[truncated: 962 more rows]
