# Supplementary material for: Age-related lncRNA alterations of SDHAP2_miR-17-5p/miR-20b-5p_RAB11FIP1 ceRNA network in donor-derived human limbal epithelial cells
Source: Front Cell Dev Biol. 2026 Mar 30;14:1747752. doi: 10.3389/fcell.2026.1747752 (PMC13071006; doi:10.3389/fcell.2026.1747752)
Supplement: Supplementary file 2 [file Table1.xlsx]

## Sheet: 1667485502416_f893972a5001
Gene ID	Gene Symbol	Type	log2 (Group Old / Group Young)	Qvalue (Group Old / Group Young)
100049076	'GUSBP9'	lncRNA	1.32797	0.0441452
100131378	'C11orf91'	mRNA	-1.49109	0.0397587
100505498	'LOC100505498'	lncRNA	2.11267	0.0325158
100506115	'PELATON'	mRNA	-2.33745	0.00639346
100506328	'LINC01127'	lncRNA	1.88405	0.00755623
100506358	'LOC100506358'	lncRNA	-6.32383	0.0355788
100507463	'PSMB8-AS1'	lncRNA	-4.07698	0.00494621
100526740	'ATP5MF-PTCD1'	mRNA	-7.54989	0.00451099
100533496	'TVP23C-CDRT4'	mRNA	-3.58833	3.52477e-05
100534599	'ISY1-RAB43'	mRNA	-1.70619	0.0210445
10170	'DHRS9'	mRNA	-2.95578	0.00381973
101927300	'LOC101927300'	lncRNA	1.84292	0.0480924
101927468	'LOC101927468'	lncRNA	1.68104	0.000135654
101927612	'RNF139-AS1'	lncRNA	1.33302	0.00598295
101927789	'LOC101927789'	lncRNA	-2.96774	1.73771e-05
101928649	'CTC-338M12.4'	lncRNA	7.15366	0.00833668
101928957	'LOC101928957'	lncRNA	-2.06308	0.00733706
101929200	'LOC101929200'	lncRNA	1.40926	0.0394885
101929227	'LOC101929227'	lncRNA	2.13508	0.0145497
102724659	'C1orf167-AS1'	lncRNA	-4.29732	0.0111131
10317	'B3GALT5'	mRNA	-1.66174	0.0355788
105370743	'LOC105370743'	lncRNA	-2.77515	0.000578949
105371927	'LINC01971'	lncRNA	-4.35884	0.0140178
105374764	'LOC105374764'	lncRNA	2.71823	0.0128687
105376509	'LOC105376509'	lncRNA	-2.28377	0.0355788
105376514	'LOC105376514'	lncRNA	-1.39469	0.0495606
105377137	'LOC105377137'	lncRNA	-2.14268	0.00381973
105377616	'LOC105377616'	lncRNA	2.40011	0.0394885
10551	'AGR2'	mRNA	-2.37355	3.51132e-07
10568	'SLC34A2'	mRNA	-1.57492	0.00272375
10595	'ERN2'	mRNA	-1.82758	0.00733706
10769	'PLK2'	mRNA	-1.10865	0.0351503
107986178	'LOC107986178'	lncRNA	-2.4625	0.0210445
107986401	'LOC107986401'	lncRNA	-3.04345	0.0444406
107986864	'LOC107986864'	lncRNA	-2.95385	0.0289815
107987301	'LOC107987301'	lncRNA	-2.04938	1.78401e-05
1080	'CFTR'	mRNA	-2.34293	0.0261543
10993	'SDS'	mRNA	-3.08606	0.0234526
11170	'FAM107A'	mRNA	1.11667	0.0300299
11211	'FZD10'	mRNA	1.20623	0.0489351
112268067	'LOC112268067'	lncRNA	-2.36575	1.00182e-05
112268130	'LOC112268130'	lncRNA	-2.13995	0.0495606
112268189	'LOC112268189'	lncRNA	-3.91787	0.0252776
112268457	'LOC112268457'	lncRNA	-2.97443	2.3081e-10
11330	'CTRC'	mRNA	-2.41953	0.0147633
113523638	'SMIM41'	mRNA	-2.23903	0.0408631
118663	'BTBD16'	mRNA	-1.95828	0.0244003
124221	'PRSS30P'	lncRNA	-3.68194	4.76831e-06
124976	'SPNS2'	mRNA	-1.87535	0.0351503
126	'ADH1C'	mRNA	-3.10709	0.00662915
126353	'MISP'	mRNA	-1.9083	5.50535e-08
126661	'CCDC163'	mRNA	-2.68661	0.00833668
127707	'KLHDC7A'	mRNA	-2.24218	0.0119568
1378	'CR1'	mRNA	-2.77819	0.012442
1440	'CSF3'	mRNA	-2.75028	0.0414737
1441	'CSF3R'	mRNA	-3.23854	1.93407e-06
150135	'LINC00479'	lncRNA	-3.03606	0.00204157
151	'ADRA2B'	mRNA	-2.70868	0.00106106
1604	'CD55'	mRNA	-2.17379	0.000598765
160728	'SLC5A8'	mRNA	-3.78798	2.63432e-07
1636	'ACE'	mRNA	-3.01896	8.79239e-08
164714	'TTLL8'	mRNA	-3.68475	2.88514e-08
166614	'DCLK2'	mRNA	-1.75974	0.0327431
1718	'DHCR24'	mRNA	-1.12162	0.00518213
177	'AGER'	mRNA	-1.55019	0.0427372
1846	'DUSP4'	mRNA	-1.68147	0.0480695
192134	'B3GNT6'	mRNA	-3.57239	1.38822e-07
202915	'TMEM184A'	mRNA	-1.24364	0.0408631
2051	'EPHB6'	mRNA	1.11085	0.0326763
219348	'PLAC9'	mRNA	-2.01239	0.0390251
2205	'FCER1A'	mRNA	2.2596	0.0191839
2215	'FCGR3B'	mRNA	-8.21339	0.000286677
22875	'ENPP4'	mRNA	-1.88712	0.0326763
23220	'DTX4'	mRNA	-1.40204	0.00107916
23554	'TSPAN12'	mRNA	-2.17498	0.0246184
2357	'FPR1'	mRNA	-3.22189	0.000751181
2358	'FPR2'	mRNA	-6.13025	0.0337257
245973	'ATP6V1C2'	mRNA	-3.59863	4.73085e-12
2528	'FUT6'	mRNA	-1.56599	0.0457005
254173	'TTLL10'	mRNA	-3.03545	1.10023e-06
26112	'CCDC69'	mRNA	-2.09059	0.0329848
26251	'KCNG2'	mRNA	-1.87776	0.0175452
27134	'TJP3'	mRNA	-1.44674	0.0208638
27295	'PDLIM3'	mRNA	1.9562	0.0244003
27347	'STK39'	mRNA	-1.40796	0.0176936
2780	'GNAT2'	mRNA	-2.71682	0.0445498
283229	'CRACR2B'	mRNA	-2.00563	2.37594e-05
283987	'HID1'	mRNA	-1.37926	0.0145497
284021	'MILR1'	mRNA	-3.39919	0.000101338
284751	'LINC01270'	lncRNA	-1.95355	0.0294188
284889	'MIF-AS1'	lncRNA	-6.7818	0.0300997
284958	'NT5DC4'	mRNA	-5.27824	1.85296e-06
285375	'LINC00620'	lncRNA	-3.46401	0.0289815
2903	'GRIN2A'	mRNA	2.18076	0.00639346
2919	'CXCL1'	mRNA	-1.5153	0.0111131
2938	'GSTA1'	mRNA	-3.33721	0.041288
2952	'GSTT1'	mRNA	10.568	5.41723e-13
29842	'TFCP2L1'	mRNA	2.74855	0.00662915
30061	'SLC40A1'	mRNA	-1.94739	0.0445498
3020	'H3-3A'	mRNA	-1.27781	0.00246005
3075	'CFH'	mRNA	-1.63695	0.010389
3120	'HLA-DQB2'	mRNA	2.70312	0.0309317
3162	'HMOX1'	mRNA	-1.72882	0.00598295
3169	'FOXA1'	mRNA	-1.15061	0.0210445
344595	'DUBR'	lncRNA	1.53265	0.0325158
349196	'LINC00965'	lncRNA	2.91161	0.000603554
352954	'CASTOR3'	mRNA	1.10675	0.00992016
353514	'LILRA5'	mRNA	-4.05706	0.0471593
3554	'IL1R1'	mRNA	-1.72762	0.000259796
3577	'CXCR1'	mRNA	-4.82255	0.000723495
362	'AQP5'	mRNA	-0.991293	0.0320587
363	'AQP6'	mRNA	-1.90957	8.22903e-07
3643	'INSR'	mRNA	-2.01965	0.000121817
366	'AQP9'	mRNA	-7.70689	0.000405685
3694	'ITGB6'	mRNA	-1.58467	0.0174762
374286	'CDRT1'	mRNA	-2.12631	0.00118193
377841	'ENTPD8'	mRNA	-3.28485	0.0208638
3850	'KRT3'	mRNA	-2.72127	7.30432e-07
3886	'KRT35'	mRNA	-5.02231	4.6803e-06
3897	'L1CAM'	mRNA	2.13256	0.0174762
391322	'LOC391322'	mRNA	2.99024	6.31338e-05
3955	'LFNG'	mRNA	1.53719	0.0210445
400499	'LOC400499'	mRNA	-1.4949	0.00664541
401258	'RAB44'	mRNA	-3.40369	8.13654e-06
4072	'EPCAM'	mRNA	-1.43547	0.044482
414152	'C10orf105'	mRNA	-2.17804	0.00494201
4319	'MMP10'	mRNA	-1.42918	0.0174762
440107	'PLEKHG7'	mRNA	-2.26757	0.0443529
445329	'SULT1A4'	mRNA	-9.04436	0.0152496
4543	'MTNR1A'	mRNA	-2.43094	2.46902e-12
4647	'MYO7A'	mRNA	-1.45003	0.0112178
4680	'CEACAM6'	mRNA	-1.94478	0.00176098
4808	'NHLH2'	mRNA	3.6913	0.0495606
4843	'NOS2'	mRNA	-2.45563	1.78156e-15
493829	'TRIM72'	mRNA	-2.18879	0.00017512
5003	'SLC22A18AS'	mRNA	-2.86148	0.00675841
5008	'OSM'	mRNA	-2.69812	0.025908
50486	'G0S2'	mRNA	-3.72044	2.69359e-05
51280	'GOLM1'	mRNA	-2.35163	0.000188638
51350	'KRT76'	mRNA	-5.42336	2.18706e-05
525	'ATP6V1B1'	mRNA	-2.82119	4.47898e-06
5266	'PI3'	mRNA	-2.86276	0.0117891
5320	'PLA2G2A'	mRNA	-3.15852	2.64261e-07
5343	'PLGLB1'	mRNA	1.84267	0.0278555
54716	'SLC6A20'	mRNA	-1.89023	0.000723495
54757	'FAM20A'	mRNA	-2.39005	5.97929e-12
54809	'SAMD9'	mRNA	-1.12569	0.0448248
54848	'ARHGEF38'	mRNA	-2.20579	0.000208406
55286	'C4orf19'	mRNA	-1.1278	0.0183366
55290	'BRF2'	mRNA	-1.90156	0.0205282
55350	'VNN3'	mRNA	-1.93713	0.0119568
55450	'CAMK2N1'	mRNA	-1.90047	0.0197412
55607	'PPP1R9A'	mRNA	-2.68212	0.0359185
55638	'SYBU'	mRNA	-2.15615	0.0355788
55930	'MYO5C'	mRNA	-1.21233	0.00381973
56925	'LXN'	mRNA	-1.73499	0.0126281
56938	'ARNTL2'	mRNA	-1.158	0.0297354
56967	'C14orf132'	mRNA	1.78421	0.0441452
57126	'CD177'	mRNA	-4.10202	3.73916e-06
57221	'ARFGEF3'	mRNA	-2.44896	0.00504414
5731	'PTGER1'	mRNA	-2.19186	6.23605e-05
57460	'PPM1H'	mRNA	-1.35067	0.00118193
57520	'HECW2'	mRNA	-2.42266	0.000130134
5768	'QSOX1'	mRNA	-1.11088	0.0471246
57699	'CPNE5'	mRNA	-1.71154	0.0355788
5918	'RARRES1'	mRNA	-4.69281	2.32659e-11
597	'BCL2A1'	mRNA	-3.78457	0.00014713
6286	'S100P'	mRNA	-2.0513	0.00996714
629	'CFB'	mRNA	-1.61137	4.07289e-06
6372	'CXCL6'	mRNA	-3.3301	0.00504414
63895	'PIEZO2'	mRNA	-1.95166	0.0326763
6402	'SELL'	mRNA	-3.07161	0.0499242
64063	'PRSS22'	mRNA	-1.36538	0.00996714
642475	'MROH6'	mRNA	-1.48425	0.00140046
64420	'SUSD1'	mRNA	-1.09738	0.0477768
645367	'GGT8P'	lncRNA	2.20222	0.0351503
646588	'LOC646588'	lncRNA	1.95718	0.0119568
6523	'SLC5A1'	mRNA	-5.03687	0.000278326
652995	'UCA1'	lncRNA	-1.77096	0.00604072
6558	'SLC12A2'	mRNA	-1.87205	0.000277781
6565	'SLC15A2'	mRNA	-1.50834	0.000319112
7031	'TFF1'	mRNA	-2.86785	0.00220585
7113	'TMPRSS2'	mRNA	-2.35929	0.0002307
718	'C3'	mRNA	-3.07795	1.76973e-05
727897	'MUC5B'	mRNA	-2.19344	0.0267249
727956	'SDHAP2'	lncRNA	-4.00069	0.0408631
729966	'LOC729966'	lncRNA	-2.46905	0.0309317
7409	'VAV1'	mRNA	-1.53248	0.0197412
767	'CA8'	mRNA	-2.77395	0.000243553
79679	'VTCN1'	mRNA	-3.48338	5.08734e-15
79689	'STEAP4'	mRNA	-2.2742	0.00635353
79949	'PLEKHS1'	mRNA	-3.1266	1.55639e-10
80223	'RAB11FIP1'	mRNA	-1.12636	0.0394885
80736	'SLC44A4'	mRNA	-2.56648	0.00215479
8418	'CMAHP'	lncRNA	-2.84134	0.00604072
8437	'RASAL1'	mRNA	-1.30015	0.00118193
8447	'DOC2B'	mRNA	-2.51274	0.0408631
84941	'HSH2D'	mRNA	-1.52256	0.0320587
85415	'RHPN2'	mRNA	-1.5876	0.0289815
8647	'ABCB11'	mRNA	-1.85724	3.1017e-05
8689	'KRT36'	mRNA	-2.95258	0.0188328
8698	'S1PR4'	mRNA	-1.84285	0.000133347
8740	'TNFSF14'	mRNA	-4.21654	9.04433e-07
8792	'TNFRSF11A'	mRNA	-1.63571	0.00755623
8842	'PROM1'	mRNA	-4.32739	1.2454e-06
8875	'VNN2'	mRNA	-3.31339	0.000972329
8911	'CACNA1I'	mRNA	-1.6335	0.0289815
8972	'MGAM'	mRNA	-2.91004	0.0210445
89858	'SIGLEC12'	mRNA	-4.59774	0.0444406
9052	'GPRC5A'	mRNA	-2.16318	0.025908
909	'CD1A'	mRNA	3.47611	0.00272375
90993	'CREB3L1'	mRNA	-2.60766	1.12792e-06
92291	'CAPN13'	mRNA	-1.8644	0.0174762
93010	'B3GNT7'	mRNA	-1.58116	0.0151214
94025	'MUC16'	mRNA	-1.4481	0.0210445
9542	'NRG2'	mRNA	1.18453	0.0301908
9645	'MICAL2'	mRNA	-1.34271	0.0489351
9721	'GPRIN2'	mRNA	1.22754	0.0300299
9723	'SEMA3E'	mRNA	-1.47775	0.0211464
BGIG9606_100018	'BGIG9606_100018'	lncRNA	-6.9985	0.0328186
BGIG9606_100422	'BGIG9606_100422'	lncRNA	-23.5661	7.46667e-05
BGIG9606_100453	'BGIG9606_100453'	lncRNA	10.8774	4.51562e-14
BGIG9606_102032	'BGIG9606_102032'	lncRNA	-2.72168	0.0329848
BGIG9606_102351	'BGIG9606_102351'	lncRNA	1.07655	0.0175452
BGIG9606_103093	'BGIG9606_103093'	lncRNA	-1.66689	0.0318021
BGIG9606_103595	'BGIG9606_103595'	lncRNA	-1.29351	0.0482546
BGIG9606_103626	'BGIG9606_103626'	lncRNA	1.48822	0.0210445
BGIG9606_103784	'BGIG9606_103784'	lncRNA	-2.85396	0.04047
BGIG9606_104424	'BGIG9606_104424'	lncRNA	6.79789	0.0223554
BGIG9606_104762	'BGIG9606_104762'	lncRNA	1.75423	0.0148906
BGIG9606_104785	'BGIG9606_104785'	lncRNA	-1.9171	3.93437e-05
BGIG9606_69883	'BGIG9606_69883'	lncRNA	-2.82387	0.00504414
BGIG9606_69884	'BGIG9606_69884'	lncRNA	-2.92847	0.0325158
BGIG9606_69968	'BGIG9606_69968'	lncRNA	-2.64316	0.044482
BGIG9606_70568	'BGIG9606_70568'	lncRNA	-4.36001	0.000972329
BGIG9606_71110	'BGIG9606_71110'	lncRNA	1.8887	0.0208638
BGIG9606_71414	'BGIG9606_71414'	lncRNA	-2.68466	0.00837373
BGIG9606_71823	'BGIG9606_71823'	lncRNA	-2.48248	0.00187501
BGIG9606_72016	'BGIG9606_72016'	lncRNA	3.60281	0.0337635
BGIG9606_72714	'BGIG9606_72714'	lncRNA	-3.383	0.00017512
BGIG9606_73038	'BGIG9606_73038'	lncRNA	-3.77758	0.0379688
BGIG9606_73221	'BGIG9606_73221'	lncRNA	-3.12022	0.000331923
BGIG9606_74188	'BGIG9606_74188'	lncRNA	1.36781	0.044482
BGIG9606_74905	'BGIG9606_74905'	lncRNA	-2.19191	0.00145045
BGIG9606_76041	'BGIG9606_76041'	lncRNA	-1.8883	0.0345921
BGIG9606_80989	'BGIG9606_80989'	lncRNA	-2.00358	0.0355788
BGIG9606_82731	'BGIG9606_82731'	lncRNA	-1.57349	0.0351503
BGIG9606_83865	'BGIG9606_83865'	lncRNA	-3.29149	5.54162e-05
BGIG9606_84209	'BGIG9606_84209'	lncRNA	-2.46358	0.0166361
BGIG9606_84327	'BGIG9606_84327'	lncRNA	-3.11975	3.68608e-05
BGIG9606_87337	'BGIG9606_87337'	lncRNA	-1.96376	0.0193717
BGIG9606_87945	'BGIG9606_87945'	lncRNA	-2.81315	0.044482
BGIG9606_88219	'BGIG9606_88219'	lncRNA	-6.6052	0.0129896
BGIG9606_90952	'BGIG9606_90952'	lncRNA	-4.89623	2.18706e-05
BGIG9606_92586	'BGIG9606_92586'	lncRNA	-3.28975	0.00494201
BGIG9606_92587	'BGIG9606_92587'	lncRNA	-3.20966	0.0100689
BGIG9606_92588	'BGIG9606_92588'	lncRNA	-3.39867	0.00604072
BGIG9606_93755	'BGIG9606_93755'	lncRNA	-4.94248	1.71371e-06
BGIG9606_93794	'BGIG9606_93794'	lncRNA	-2.93282	0.0424079
BGIG9606_96008	'BGIG9606_96008'	lncRNA	-3.84911	4.07289e-06
BGIG9606_97115	'BGIG9606_97115'	lncRNA	-4.38754	0.0289815
BGIG9606_98241	'BGIG9606_98241'	lncRNA	-1.33927	0.00145045
BGIG9606_99826	'BGIG9606_99826'	lncRNA	9.94914	4.79107e-11
BGIG9606_99832	'BGIG9606_99832'	lncRNA	-20.9217	0.00107916
BGIG9606_99868	'BGIG9606_99868'	lncRNA	4.48741	0.00016856
BGIG9606_99939	'BGIG9606_99939'	lncRNA	7.10262	0.00304624
BGIG9606_99979	'BGIG9606_99979'	lncRNA	3.58293	0.0300299
